# Supplementary material for: Estimating crop parameters using Sentinel-1 and 2 datasets and geospatial field data
Source: Data Brief. 2021 Sep 21;38:107408. doi: 10.1016/j.dib.2021.107408 (PMC8477130; doi:10.1016/j.dib.2021.107408)
Supplement: Supplementary file 1 [file mmc1.zip › mmc1.csv]

entropy_shannon_I_norm	entropy_shannon_norm	entropy_shannon_P_norm	span	VH	VV	VHVV	DOY	Region	ID
0.786415487527848	0.728576183319092	0.218932330608368	-8.63740968704224	-17.8696889877319	-9.18686056137085	-8.84503221511841	28	Brittany	1
0.874203979969025	0.838834285736084	0.417961522936821	-8.4461669921875	-16.4763898849488	-8.71084928512574	-7.72771215438843	76	Brittany	1
0.781355768442154	0.804094582796097	0.689494729042053	-10.814519405365	-16.8751735687256	-11.7642521858216	-5.11543893814087	112	Brittany	1
0.945404380559921	0.986572623252868	0.847384333610535	-8.38249254226685	-13.1880049705505	-9.62081241607666	-3.58601665496827	136	Brittany	1
0.999588012695312	1	0.764396011829376	-6.429514169693	-11.5655360221863	-7.44247221946717	-3.98471283912659	172	Brittany	1
0.872749716043473	0.910243302583694	0.640308141708374	-8.06868600845337	-15.5399451255798	-8.9741702079773	-6.62780737876892	28	Brittany	2
0.78156989812851	0.809345483779907	0.651329636573792	-9.26606035232544	-16.0310668945313	-9.93375873565674	-5.97294425964356	76	Brittany	2
0.666032105684281	0.724129796028137	0.815466910600662	-11.9108953475952	-17.0164461135864	-13.0159063339234	-3.61817836761475	112	Brittany	2
0.958681583404541	0.984613597393036	0.787033110857009	-8.07968235015869	-13.0924158096314	-8.72449922561646	-4.1698112487793	136	Brittany	2
0.990165829658508	0.999098002910614	0.786693185567856	-6.91325879096985	-11.927809715271	-8.04083395004273	-4.29941511154174	172	Brittany	2
0.924037337303162	0.909684062004089	0.416352540254593	-7.70294380187988	-16.550085067749	-8.22121047973633	-8.40295219421387	28	Brittany	3
0.779446721076965	0.803608119487763	0.620739758014679	-9.2839527130127	-16.3334484100342	-9.61370086669922	-6.82627868652344	76	Brittany	3
0.747677803039551	0.788984000682831	0.764558732509613	-11.0875968933105	-16.2332897186279	-12.3957252502441	-3.92152976989746	112	Brittany	3
0.995293438434601	0.999724686145782	0.73430860042572	-7.21397161483765	-13.2441463470459	-8.19279670715332	-4.83544635772705	136	Brittany	3
0.989725828170776	0.997715830802917	0.779167532920837	-6.7898588180542	-12.3965282440186	-7.70373916625977	-4.52078151702881	172	Brittany	3
0.804100871086121	0.795642286539078	0.436135709285736	-8.52090787887574	-17.1226854324341	-9.25524759292603	-7.9325270652771	28	Brittany	4
0.873642444610596	0.872495800256729	0.559208869934082	-8.40762376785279	-16.0510187149048	-8.8233494758606	-7.28028988838195	76	Brittany	4
0.72500142455101	0.761864989995956	0.763989299535752	-11.3502769470215	-17.1008367538452	-12.674880027771	-4.46284580230713	112	Brittany	4
0.973696500062943	0.99129518866539	0.76002311706543	-7.83377122879029	-13.4278979301453	-8.85650300979614	-4.60838317871094	136	Brittany	4
0.987266093492508	0.997291952371597	0.791054487228394	-6.83398056030274	-11.4847640991211	-8.29062938690186	-2.87057495117188	172	Brittany	4
0.928357988595963	0.909705221652984	0.392740160226822	-7.69439697265625	-16.4316005706787	-8.25700616836548	-8.16172647476196	28	Brittany	5
0.883176356554031	0.864688366651535	0.452762559056282	-8.3359637260437	-16.2031078338623	-8.81435537338257	-7.42695569992065	76	Brittany	5
0.790133953094482	0.846841841936112	0.786877989768982	-10.7217764854431	-15.6374859809876	-11.9297800064087	-3.63368082046509	112	Brittany	5
0.999614357948303	1	0.788767069578171	-6.93206000328064	-12.0134558677674	-8.13221168518066	-4.09073066711426	136	Brittany	5
1	1	0.858802139759064	-5.92760562896729	-10.4249753952027	-7.39558553695679	-3.15143513679505	172	Brittany	5
0.753904908895493	0.657484769821168	0.0992018170654775	-8.85157203674316	-18.4061861038208	-9.17327022552491	-9.37692260742188	28	Brittany	6
0.79505467414856	0.723292499780655	0.323875516653061	-9.14138269424438	-17.7581720352173	-9.25576162338256	-8.51114845275879	76	Brittany	6
0.411236092448235	0.434740155935288	0.713587582111359	-14.3332271575928	-20.3699769973755	-15.2194738388062	-5.11347675323487	112	Brittany	6
0.430134400725365	0.451055377721787	0.823170572519303	-13.4513959884644	-18.4240026473999	-13.9660782814026	-3.75489902496338	136	Brittany	6
0.50695076584816	0.545289993286133	0.727211087942124	-11.4224467277527	-16.6278305053711	-11.9743442535401	-4.54669189453125	172	Brittany	6
0.882645487785339	0.848476827144623	0.358591973781586	-8.00124931335449	-16.3511638641357	-8.50184726715088	-8.04319190979004	28	Brittany	7
0.762648284435272	0.774697422981262	0.575887322425842	-9.40921115875244	-16.1805477142334	-9.75829315185547	-6.4730167388916	76	Brittany	7
0.700154900550842	0.732215106487274	0.71122419834137	-11.5864915847778	-17.3542518615723	-12.6618604660034	-4.8608865737915	112	Brittany	7
0.923194587230682	0.970050573348999	0.818091869354248	-8.68242359161377	-13.3963394165039	-9.76020908355713	-3.6959924697876	136	Brittany	7
0.995277345180511	1	0.778251230716705	-6.72251176834106	-11.5531444549561	-7.6895489692688	-3.8651704788208	172	Brittany	7
0.8794065117836	0.769100368022919	0.163379356265068	-8.02385807037354	-18.2645378112793	-8.32938385009766	-9.87358093261719	28	Brittany	8
0.855519890785217	0.898331761360169	0.558824419975281	-8.63926219940186	-15.3152570724487	-8.19898414611816	-6.85949516296387	76	Brittany	8
0.82281506061554	0.872338116168976	0.755918562412262	-10.4203672409058	-15.9271583557129	-11.277660369873	-4.53150463104248	112	Brittany	8
0.994856536388397	0.99983686208725	0.754472196102142	-7.67787218093872	-13.6059732437134	-8.83254241943359	-4.80121898651123	136	Brittany	8
0.999544203281403	1	0.814935445785523	-5.98628187179565	-10.8302965164185	-7.1148624420166	-3.94182395935059	172	Brittany	8
0.7355135679245	0.690652132034302	0.39095863699913	-8.97272491455078	-17.4800415039063	-8.77889442443848	-8.71759510040283	28	Brittany	9
0.825862288475037	0.866298854351044	0.658167839050293	-8.89280223846436	-15.6095037460327	-9.45264434814453	-6.01160526275635	76	Brittany	9
0.772580146789551	0.804637670516968	0.716955423355103	-10.8979482650757	-17.443567276001	-12.0380411148071	-5.42307186126709	112	Brittany	9
0.970686614513397	0.980243802070618	0.773646473884583	-8.10069370269775	-13.647557258606	-10.2080383300781	-3.31075191497803	136	Brittany	9
0.97518253326416	0.994782626628876	0.798704266548157	-7.0035548210144	-12.1450109481812	-8.444748878479	-3.98652267456055	172	Brittany	9
0.820816159248352	0.750342130661011	0.343768239021301	-8.40532302856445	-17.5993041992188	-8.93631362915039	-8.51492500305176	28	Brittany	10
0.838412761688232	0.818383097648621	0.458061069250107	-8.78703784942627	-16.6784000396729	-9.06577968597412	-7.47955417633057	76	Brittany	10
0.667600035667419	0.685607969760895	0.688831329345703	-11.8959894180298	-18.0394287109375	-12.6030912399292	-5.27013778686523	112	Brittany	10
0.95366096496582	0.990074455738068	0.799753189086914	-8.32515525817871	-13.627818107605	-9.50439167022705	-3.92416191101074	136	Brittany	10
1	1	0.824823617935181	-5.854905128479	-10.5291433334351	-7.24191379547119	-3.57527542114258	172	Brittany	10
0.666310966014862	0.669589757919312	0.614011645317078	-9.4285945892334	-17.6752090454102	-10.5316038131714	-6.85897445678711	28	Brittany	11
0.672902345657349	0.687213599681854	0.649929344654083	-10.1818161010742	-16.5605068206787	-10.5503959655762	-5.94960498809815	76	Brittany	11
0.554303884506226	0.599653542041779	0.764234960079193	-12.973090171814	-18.0694255828857	-13.3502769470215	-4.98362731933594	112	Brittany	11
0.961048901081085	0.962738454341888	0.78509509563446	-7.98498249053955	-13.5736904144287	-9.30587959289551	-4.76646041870117	136	Brittany	11
0.996137261390686	0.9997918009758	0.614603936672211	-6.36928367614746	-12.3523244857788	-7.11467742919922	-5.05357789993286	172	Brittany	11
0.820973455905914	0.846082210540772	0.547540247440338	-8.40976047515869	-15.9902267456055	-8.7947940826416	-7.35825634002686	28	Brittany	12
0.75178325176239	0.772539973258972	0.595900475978851	-9.51060104370117	-16.2013931274414	-10.0680599212646	-6.52230072021484	76	Brittany	12
0.745468080043793	0.753281950950623	0.692066729068756	-11.1557016372681	-17.3297233581543	-11.6848554611206	-5.50842761993408	112	Brittany	12
0.987383961677551	0.998709857463837	0.806713342666626	-7.63588809967041	-12.6944313049316	-8.87045955657959	-3.80539226531982	136	Brittany	12
0.969444394111633	0.992808222770691	0.805711328983307	-7.19114494323731	-12.0819702148438	-8.4410982131958	-3.59583282470703	172	Brittany	12
0.739895850419999	0.776701033115387	0.648790031671524	-8.94385623931885	-16.1051874160767	-9.97115087509155	-6.16686773300171	28	Brittany	13
0.63318532705307	0.669356226921082	0.72409600019455	-10.5165166854859	-16.5803985595703	-11.2885355949402	-5.71524286270141	76	Brittany	13
0.696698725223541	0.724553167819977	0.709242731332779	-11.6168065071106	-17.1196975708008	-12.3182845115662	-4.8494143486023	112	Brittany	13
0.954691648483277	0.986131578683853	0.830589294433594	-8.21761178970337	-13.7423858642578	-9.38908338546753	-3.87777185440064	136	Brittany	13
0.989558786153793	0.999431073665619	0.730341494083405	-6.87901663780213	-12.322051525116	-7.95227813720703	-4.66388130187989	172	Brittany	13
0.775932013988495	0.760482907295227	0.438817799091339	-8.70646953582764	-17.3166217803955	-8.94234943389893	-8.05626487731934	28	Brittany	14
0.6170734167099	0.595315515995026	0.486946523189545	-10.6171321868896	-18.0483169555664	-10.9258317947388	-6.95748043060303	76	Brittany	14
0.0920955613255501	0.0856754183769226	0.743968844413757	-17.5466136932373	-22.5938854217529	-19.1198024749756	-3.65088367462158	112	Brittany	14
0.0742250308394432	0.0968978330492973	0.828831017017365	-16.8992576599121	-21.5482902526855	-18.1062164306641	-3.82303142547607	136	Brittany	14
0.2638258934021	0.250960350036621	0.586769938468933	-13.4601469039917	-19.9754619598389	-13.9254388809204	-5.97274589538574	172	Brittany	14
0.742365896701813	0.703095495700836	0.375190496444702	-8.92758464813232	-17.7864074707031	-9.47220611572266	-8.21816349029541	28	Brittany	15
0.378483176231384	0.412454664707184	0.762259006500244	-12.6629247665405	-18.4184513092041	-13.4997825622559	-4.78335189819336	76	Brittany	15
0.18705852329731	0.180049076676369	0.710129261016846	-16.4743175506592	-23.363245010376	-17.5658321380615	-5.87915420532227	112	Brittany	15
0.255305677652359	0.241992518305779	0.633185684680939	-15.1116437911987	-22.4267692565918	-15.5903549194336	-6.89589309692383	136	Brittany	15
0.898777425289154	0.915719032287598	0.579409778118134	-8.21987915039063	-13.991418838501	-8.76401615142822	-5.33813953399658	172	Brittany	15
0.719949007034302	0.664869010448456	0.379141479730606	-9.07525634765625	-17.8205013275146	-9.51156616210938	-8.27085113525391	28	Brittany	16
0.616263270378113	0.60879111289978	0.582172989845276	-10.6591215133667	-17.9730377197266	-11.1843595504761	-6.69584655761719	76	Brittany	16
0.17634329199791	0.178091704845428	0.739909768104553	-16.5758628845215	-22.6606960296631	-17.4772396087647	-5.01918983459473	112	Brittany	16
0.114367216825485	0.127817004919052	0.787904620170593	-16.4770412445068	-22.446117401123	-17.7581272125244	-4.70370483398438	136	Brittany	16
0.376768976449966	0.37542387843132	0.628579616546631	-12.5395307540894	-19.036226272583	-13.1000185012817	-5.91557884216309	172	Brittany	16
0.756965279579163	0.729702115058899	0.407868668437005	-8.83141231536865	-17.2253742218018	-9.43245792388916	-7.80030393600464	28	Brittany	17
0.563032567501069	0.602651029825211	0.722432345151901	-11.1077027320861	-16.8689270019532	-11.8579859733582	-5.08721303939819	76	Brittany	17
0.476383879780769	0.465710565447808	0.629449725151062	-13.7138705253601	-20.459566116333	-14.3105864524841	-6.17994689941406	112	Brittany	17
0.315513536334038	0.320355176925659	0.70394766330719	-14.5411081314087	-21.1584777832031	-15.2134385108948	-5.93716716766358	136	Brittany	17
0.327151000499725	0.36029426753521	0.726643711328507	-12.9439744949341	-18.6795167922974	-13.9231157302857	-4.55478048324585	172	Brittany	17
0.59739488363266	0.479096829891205	0.201504811644554	-9.88257789611816	-19.6579666137695	-10.2413291931152	-9.45844554901123	28	Brittany	18
0.526542186737061	0.582382798194885	0.738438129425049	-11.4152126312256	-17.0444316864014	-12.0455207824707	-5.13947200775147	76	Brittany	18
0.255963504314423	0.258207499980927	0.732724785804749	-15.8093957901001	-21.8601398468018	-17.0387229919434	-5.41518402099609	112	Brittany	18
0.0723606199026108	0.104600764811039	0.81176233291626	-16.9636154174805	-22.8314228057861	-18.0178031921387	-4.77947807312012	136	Brittany	18
0.196830973029137	0.225258558988571	0.726272225379944	-14.006233215332	-20.706371307373	-15.366039276123	-5.4500732421875	172	Brittany	18
0.923905909061432	0.844444513320923	0.216580808162689	-7.73102402687073	-17.7781524658203	-8.21921157836914	-9.70229959487915	28	Brittany	19
0.420165494084358	0.45637221634388	0.819552481174469	-12.3116631507874	-17.3975706100464	-13.6056694984437	-3.77933168411255	76	Brittany	19
0.495034202933312	0.46070009469986	0.535786509513855	-13.5365633964539	-21.0712699890137	-14.143858909607	-6.9298210144043	112	Brittany	19
0.217902787029743	0.201759420335293	0.671178847551346	-15.4751386642457	-22.1069602966309	-16.2702150344849	-6.07765626907349	136	Brittany	19
0.55891165137291	0.581368505954742	0.630528032779694	-11.0548582077026	-16.6620635986329	-12.097912311554	-4.74553108215332	172	Brittany	19
0.808998227119446	0.666098415851594	0.0923362858593464	-8.48864698410035	-19.5409736633301	-8.62184619903565	-11.0032591819763	28	Brittany	20
0.746583849191666	0.722757518291474	0.430762603878975	-9.56089162826538	-17.3795080184937	-9.66010046005249	-7.22366142272949	76	Brittany	20
0.401608020067215	0.373415514826775	0.58075875043869	-14.4247612953186	-22.3946342468262	-14.772406578064	-7.10423851013184	112	Brittany	20
0.131530337035656	0.154537335038186	0.845769554376602	-16.2845516204834	-22.2195730209351	-17.6833982467652	-4.75815105438233	136	Brittany	20
0.257621482014656	0.267579361796379	0.687145501375199	-13.5107212066651	-20.041916847229	-14.3531827926636	-5.40124797821045	172	Brittany	20
0.920831799507141	0.833415329456329	0.173738822340965	-7.73359298706055	-17.7312755584717	-7.78533887863159	-9.50735092163086	28	Brittany	21
0.850176155567169	0.827873766422272	0.399538278579712	-8.5542049407959	-17.3753509521484	-8.6666145324707	-8.60266876220703	76	Brittany	21
0.411143332719803	0.415685743093491	0.725386083126068	-14.3341093063355	-20.6553516387939	-15.3551712036133	-5.60275077819824	112	Brittany	21
0.37604358792305	0.410001575946808	0.849648237228394	-13.9675188064575	-18.9616279602051	-15.5035467147827	-3.67025184631348	136	Brittany	21
0.380514532327652	0.418625205755234	0.780512869358063	-12.5090007781982	-18.1647472381592	-13.2345151901245	-4.77380466461182	172	Brittany	21
0.836700588464737	0.770702958106995	0.305465877056122	-8.28036785125732	-17.3392639160157	-8.62063312530518	-8.74034738540649	28	Brittany	22
0.655482530593872	0.664192199707031	0.652558922767639	-10.3286147117615	-17.9542808532715	-10.5426898002625	-6.98932647705079	76	Brittany	22
0.302416667342186	0.307560607790947	0.75710716843605	-15.3677678108216	-21.2692594528198	-16.309084892273	-5.04493618011475	112	Brittany	22
0.0544636026024819	0.0827294401824475	0.880361527204514	-17.4714212417603	-21.3370475769043	-18.4750118255615	-2.75949668884278	136	Brittany	22
0.401995837688446	0.383429989218712	0.496474206447602	-12.333902835846	-19.5999574661255	-12.8925433158875	-7.13678741455078	172	Brittany	22
0.879585385322571	0.780425190925598	0.116200834512711	-7.97104597091675	-17.6787223815918	-7.87661647796631	-9.80497932434082	28	Brittany	23
0.644086301326752	0.644310474395752	0.536355257034302	-10.4218330383301	-17.742847442627	-11.0336761474609	-7.02692985534668	76	Brittany	23
0.160297900438309	0.191222190856934	0.847417294979096	-16.7188835144043	-22.2769908905029	-18.518705368042	-3.93350982666016	112	Brittany	23
0.105752661824226	0.119447022676468	0.767055630683899	-16.5530891418457	-22.1755561828613	-17.6288986206055	-4.63623046875	136	Brittany	23
0.30133244395256	0.320246636867523	0.728349804878235	-13.1544256210327	-19.310583114624	-13.9222240447998	-5.06228351593018	172	Brittany	23
0.752014994621277	0.758109569549561	0.505183041095734	-8.86402225494385	-17.9353885650635	-8.99287128448486	-8.47279930114746	28	Brittany	24
0.561017751693726	0.573989033699036	0.753971755504608	-11.1246824264526	-17.0868606567383	-11.5675210952759	-6.32586669921875	76	Brittany	24
0.46991565823555	0.405670493841171	0.580030977725983	-13.7753648757935	-20.7910232543945	-14.6481761932373	-6.04494285583496	112	Brittany	24
0.218783602118492	0.213368102908134	0.835453510284424	-15.4577302932739	-21.6634426116943	-16.5210380554199	-5.99186325073242	136	Brittany	24
0.358321815729141	0.399329155683517	0.579698383808136	-12.6898965835571	-18.2910003662109	-13.5653467178345	-5.68420124053955	172	Brittany	24
0.887854427099228	0.742759674787522	0.0841331519186497	-7.96918392181397	-18.6376571655274	-8.58828639984131	-10.145366191864	28	Brittany	25
0.609759271144867	0.631775498390198	0.651521652936935	-10.7139315605164	-17.2232131958008	-11.2235980033875	-6.48484086990356	76	Brittany	25
0.127222016453743	0.145532608032227	0.832989364862442	-17.0802354812622	-22.1123323440552	-18.5267066955567	-4.16854476928711	112	Brittany	25
0.0241702385246753	0.0354611687362194	0.854552209377289	-17.9626197814941	-22.7758989334107	-19.3652544021607	-3.48554515838623	136	Brittany	25
0.219649873673916	0.198899097740651	0.587084740400315	-13.8358998298645	-20.539475440979	-14.3542251586914	-6.33380317687989	172	Brittany	25
0.999443292617798	0.846255421638489	0	-6.72499942779541	-18.0764141082764	-6.48163270950317	-11.5485210418701	28	Brittany	26
0.669034242630005	0.682039856910706	0.59077113866806	-10.214412689209	-16.7298641204834	-10.6541948318481	-6.08054065704346	76	Brittany	26
0.336341321468353	0.348895937204361	0.605701744556427	-15.0452480316162	-22.4580211639404	-16.3921279907227	-5.88233947753906	112	Brittany	26
0.302079111337662	0.317927777767181	0.879682004451752	-14.6684131622314	-19.7735328674316	-15.9955205917358	-3.96950149536133	136	Brittany	26
0.460243672132492	0.537537395954132	0.766619503498077	-11.8591165542603	-17.9172477722168	-12.2153491973877	-5.70015525817871	172	Brittany	26
0.888451516628266	0.743595749139786	0.043836971744895	-7.96048021316529	-19.2361612319946	-8.20248889923096	-10.9592609405518	28	Brittany	27
0.664467066526413	0.670458108186722	0.616844922304153	-10.2529015541077	-17.0264072418213	-10.8490719795228	-5.75111389160156	76	Brittany	27
0.231006063520909	0.255596593022347	0.772849649190903	-16.0467786788941	-21.3092813491822	-17.8576641082764	-3.49053859710694	112	Brittany	27
0.0795256458222866	0.102611098438501	0.881627827882767	-16.9539709091187	-21.6641464233399	-18.4315233230591	-3.15359020233154	136	Brittany	27
0.305529892444611	0.274832189083099	0.62494957447052	-13.1202116012574	-20.4969205856323	-13.6614961624146	-6.46418857574463	172	Brittany	27
0.937914669513702	0.858979821205139	0.106438800692559	-7.60296249389649	-18.4955635070801	-7.87594199180603	-10.5789046287536	28	Brittany	28
0.696126580238342	0.641731351613998	0.453141108155251	-9.98600912094117	-17.6305742263794	-10.2485938072205	-7.35225343704224	76	Brittany	28
0.284375727176666	0.313588172197342	0.816200703382492	-15.5392827987671	-20.7939510345459	-17.209174156189	-3.58352756500245	112	Brittany	28
0.0982361137866974	0.126859910786151	0.865833729505539	-16.655650138855	-21.9135599136353	-17.612325668335	-4.32815647125245	136	Brittany	28
0.315298631787301	0.316151484847069	0.664518177509307	-13.0405855178833	-19.0615644454956	-13.9110689163208	-5.49049949645996	172	Brittany	28
0.731852024793625	0.614730298519135	0.221160881221295	-8.99684476852417	-18.4142837524414	-9.27118492126465	-8.78793144226075	28	Brittany	29
0.611645817756653	0.578759849071503	0.534916669130326	-10.6980328559875	-18.1739978790283	-11.2390127182007	-6.41413068771363	76	Brittany	29
0.263149634003639	0.311253160238266	0.854257583618164	-15.7410778999329	-21.3703746795654	-17.6013898849488	-3.4536943435669	112	Brittany	29
0.199472740292549	0.232943415641785	0.890886545181275	-15.7521886825562	-20.2191076278687	-17.5566110610962	-2.92199802398682	136	Brittany	29
0.25035858899355	0.285799816250801	0.774719953536987	-13.5699210166931	-19.5053548812866	-14.1887049674988	-5.27730083465577	172	Brittany	29
0.650521367788315	0.616733372211457	0.197371356189251	-9.53260898590088	-18.1829051971435	-9.81024074554444	-8.9757890701294	28	Brittany	30
0.599655628204346	0.59648334980011	0.672430098056793	-10.7990756034851	-17.6123600006104	-11.4569921493531	-5.75161933898925	76	Brittany	30
0.271730691194535	0.304789870977402	0.818050861358643	-15.6594982147217	-20.530439376831	-17.2508764266968	-3.44281673431397	112	Brittany	30
0.276010856032372	0.276231184601784	0.729865282773972	-14.9154396057129	-21.060585975647	-15.5372171401978	-5.12601470947265	136	Brittany	30
0.283358618617058	0.318318277597427	0.802464455366135	-13.3009328842163	-18.8072996139527	-14.0206289291382	-5.12441396713257	172	Brittany	30
0.750911742448807	0.668255329132081	0.186617217957974	-8.87128973007202	-18.7470254898072	-8.99137115478516	-9.37807178497314	28	Brittany	31
0.678465932607651	0.644934117794037	0.458959504961968	-10.131917476654	-17.9316997528077	-9.91662931442261	-7.68488931655883	76	Brittany	31
0.237960144877434	0.255016550421715	0.807205677032471	-15.9805526733399	-21.4167490005494	-17.1945734024048	-3.84128618240356	112	Brittany	31
0.292649775743485	0.321945384144783	0.809443414211273	-14.7577667236328	-19.9791460037232	-16.0216541290283	-3.99789905548096	136	Brittany	31
0.466956809163094	0.507000148296356	0.709552735090256	-11.8043961524964	-17.408917427063	-12.281270980835	-5.33499145507813	172	Brittany	31
0.760280728340149	0.674988627433777	0.254181921482086	-8.80957221984863	-18.1163539886475	-9.35347270965576	-8.74748420715332	28	Brittany	32
0.627014815807343	0.576297044754028	0.446007966995239	-10.5685157775879	-18.5089511871338	-10.6309175491333	-7.67102527618408	76	Brittany	32
0.300655066967011	0.335069358348846	0.837656974792481	-15.3845157623291	-20.1639957427979	-17.2662734985352	-2.67782783508301	112	Brittany	32
0.503787398338318	0.546732842922211	0.821361601352692	-12.7570056915283	-17.81614112854	-14.2405700683594	-3.60637092590332	136	Brittany	32
0.237581372261047	0.25120809674263	0.680639445781708	-13.6740703582764	-19.5849132537842	-14.3397426605225	-5.30783653259277	172	Brittany	32
1	0.877987802028656	0	-6.45443439483643	-18.2978248596191	-6.5311484336853	-11.592845916748	28	Brittany	33
0.86030125617981	0.742145955562592	0.181606769561768	-8.55909729003906	-18.496955871582	-8.54528522491455	-9.91180229187012	76	Brittany	33
0.258586585521698	0.279693007469177	0.722266376018524	-15.7844591140747	-21.7594680786133	-17.0891628265381	-4.96506309509277	112	Brittany	33
0.259266495704651	0.279625624418259	0.805797159671783	-15.0741100311279	-20.7837142944336	-16.4977416992188	-4.21415519714355	136	Brittany	33
0.305581748485565	0.307925760746002	0.683336198329926	-13.1197891235352	-19.5454158782959	-13.6161441802979	-5.58081340789795	172	Brittany	33
0.936578869819641	0.814617812633514	0.104416176676751	-7.62788534164429	-18.1644401550293	-8.0132417678833	-10.0775427818299	28	Brittany	34
0.820225238800049	0.762185990810395	0.354860842227936	-8.92408132553101	-17.0462121963501	-8.74166345596314	-8.41601991653443	76	Brittany	34
0.196424007415772	0.216978609561921	0.81127417087555	-16.3785667419434	-21.364336013794	-17.7574329376221	-3.89274120330811	112	Brittany	34
0.346486568450928	0.362506508827209	0.736304104328156	-14.24760389328	-20.1745157241821	-14.7279963493347	-5.57456111907959	136	Brittany	34
0.4203509837389	0.367141351103783	0.505302160978317	-12.1842880249024	-19.7937746047974	-12.5826358795166	-7.06183195114136	172	Brittany	34
0.775530993938446	0.660775899887085	0.178108915686607	-8.70911121368408	-18.2787780761719	-9.25095081329346	-9.12507343292236	28	Brittany	35
0.420440018177032	0.438126981258392	0.671696066856384	-12.3093500137329	-18.7642288208008	-13.0113868713379	-5.84066486358643	76	Brittany	35
0.0029051115270704	0.00774069735780358	0.888167440891266	-19.1076469421387	-23.6786060333252	-21.7588939666748	-1.94231605529785	112	Brittany	35
0	0.000511641963385046	0.865292906761169	-18.9461727142334	-24.33717918396	-20.9516582489014	-3.53840255737305	136	Brittany	35
0.375095129013062	0.348251819610596	0.541483998298645	-12.5531749725342	-19.7359485626221	-12.9465417861938	-6.85403728485107	172	Brittany	35
0.805623531341553	0.732017010450363	0.234019033610821	-8.51087808609008	-17.8953514099121	-8.7508111000061	-9.08821439743042	28	Brittany	36
0.430855810642243	0.433196336030961	0.67177340388298	-12.2215738296509	-19.3835964202881	-13.008999824524	-6.28674602508545	76	Brittany	36
0.0163907366804779	0.0189947774633765	0.848491609096527	-18.6317262649536	-23.3953285217285	-20.9152555465698	-2.91431140899658	112	Brittany	36
0.00565390335395933	0.00835906062275171	0.857670158147812	-18.5670719146729	-24.3867273330689	-20.0949831008912	-4.10051536560059	136	Brittany	36
0.468999281525612	0.448454946279526	0.62702226638794	-11.7877473831177	-18.1071920394898	-11.5976195335388	-6.28077077865601	172	Brittany	36
0.832813322544098	0.699671566486359	0.111014891415835	-8.32791566848755	-18.544810295105	-8.56888294219971	-9.78963136672973	28	Brittany	37
0.61510694026947	0.602725982666016	0.525623798370362	-10.6688656806946	-18.0011606216431	-10.7156057357788	-7.25836563110352	76	Brittany	37
0.132594183087349	0.145936951041222	0.803114533424377	-17.0266761779786	-22.4020709991455	-18.4127731323242	-4.19787693023681	112	Brittany	37
0.163376979529858	0.166472509503365	0.71199518442154	-15.9827694892884	-22.3391246795655	-16.8041925430298	-5.80540847778321	136	Brittany	37
0.29547980427742	0.303953260183335	0.664436846971512	-13.2021312713623	-19.6011800765991	-13.7110767364502	-5.70005226135254	172	Brittany	37
0.827005863189697	0.813741981983185	0.492778658866882	-8.37002277374268	-16.143383026123	-8.99519157409668	-7.22697257995606	28	Brittany	38
0.681421041488648	0.67223995923996	0.546253204345703	-10.0947742462158	-16.4809684753418	-10.4843168258667	-5.81240463256836	76	Brittany	38
0.0802025124430656	0.103701621294022	0.84857177734375	-17.5406742095947	-22.2004165649414	-19.0808029174805	-3.29156684875488	112	Brittany	38
0.388930022716522	0.385843873023987	0.670638203620911	-13.8454055786133	-20.8460140228271	-14.5045070648193	-6.20641803741455	136	Brittany	38
0.44422173500061	0.469585657119751	0.694946050643921	-11.9897136688232	-17.4094944000244	-12.7213592529297	-4.77184772491455	172	Brittany	38
0.808525443077087	0.692666947841644	0.180356487631798	-8.49176120758057	-18.4449634552002	-8.69252395629883	-9.67657661437988	28	Brittany	39
0.664452970027924	0.613403558731079	0.422073543071747	-10.2500267028809	-18.2742366790772	-10.3027906417847	-7.86574363708496	76	Brittany	39
0.103844344615936	0.125191181898117	0.822218477725983	-17.262243270874	-22.6439952850342	-18.7923469543457	-3.99955558776855	112	Brittany	39
0.00208358396776021	0.00322195561602712	0.808371126651764	-18.3231239318848	-23.6616325378418	-20.0325317382813	-4.15105056762695	136	Brittany	39
0.164282262325287	0.157741859555244	0.717598617076874	-14.318265914917	-20.0540809631348	-15.0285501480103	-4.81231689453125	172	Brittany	39
0.779631733894348	0.613500654697418	0.0382878370583058	-8.68209743499756	-19.8544807434082	-8.67856884002686	-11.335355758667	28	Brittany	40
0.622208118438721	0.53341880440712	0.346173971891403	-10.6090230941773	-19.170825958252	-10.4093170166016	-9.15731477737427	76	Brittany	40
0.122600737959147	0.130059562623501	0.80891501903534	-17.082085609436	-23.085205078125	-18.2055625915527	-4.91818237304688	112	Brittany	40
0.114449869841337	0.103401839733123	0.662621587514878	-16.4639034271241	-23.1345386505127	-17.5904855728149	-5.65102863311768	136	Brittany	40
0.19604454934597	0.180306412279606	0.719130635261536	-14.0126433372497	-19.8587760925293	-14.3184747695922	-5.36140584945679	172	Brittany	40
0.663466274738312	0.54366597533226	0.147804573178292	-9.44733428955078	-19.2162809371949	-9.58325910568237	-9.5183424949646	28	Brittany	41
0.455105274915696	0.436000257730484	0.545714706182479	-12.0172209739685	-19.5875186920166	-12.7048597335816	-6.91242790222168	76	Brittany	41
0.0631199069321156	0.066102221608162	0.79891449213028	-17.7878494262696	-23.7782373428345	-19.4962701797485	-4.38093566894531	112	Brittany	41
0.0100045814178884	0.0150409219786524	0.854516208171845	-17.975562095642	-23.1987743377686	-19.5006160736084	-4.09557342529297	136	Brittany	41
0.21138608455658	0.235596135258675	0.723991125822067	-13.8875923156739	-19.9783926010131	-14.8755140304566	-5.09670925140381	172	Brittany	41
0.783869594335556	0.680158317089081	0.144389428198338	-8.6541805267334	-18.5188102722168	-9.13547945022583	-9.47176599502563	28	Brittany	42
0.535075336694717	0.525147587060929	0.594927459955216	-11.3433027267456	-18.429102897644	-11.7468795776367	-6.69986772537231	76	Brittany	42
0.0861960686743259	0.104700196534396	0.85199511051178	-17.5086698532105	-22.558931350708	-19.3058385848999	-3.24948310852051	112	Brittany	42
0.133595086634159	0.153245881199837	0.793989479541779	-16.2667350769043	-21.8972434997559	-17.3074007034302	-4.70116233825684	136	Brittany	42
0.347632497549057	0.326301798224449	0.598755776882172	-12.777027130127	-19.531047821045	-13.2448434829712	-6.17084932327271	172	Brittany	42
0.758416771888733	0.642487406730652	0.17375123500824	-8.82185077667236	-19.3518295288086	-8.87045383453369	-9.95679950714111	28	Brittany	43
0.570447683334351	0.561175644397736	0.624047636985779	-11.0452156066895	-18.3599319458008	-11.5061159133911	-6.94711017608643	76	Brittany	43
0.11279071867466	0.123145774006844	0.837841928005219	-17.2582683563232	-22.4167728424072	-19.1187229156494	-3.9230899810791	112	Brittany	43
0.239803373813629	0.243862256407738	0.687047481536865	-15.258544921875	-22.0824298858643	-16.1329822540283	-6.20254325866699	136	Brittany	43
0.343761831521988	0.352075785398483	0.621709704399109	-12.8085765838623	-19.217493057251	-13.1395692825317	-6.18599700927734	172	Brittany	43
0.723908245563507	0.600261211395264	0.103295870125294	-9.04917430877686	-19.226282119751	-9.64598083496094	-9.70790195465088	28	Brittany	44
0.524230122566223	0.532182574272156	0.618463039398193	-11.4346971511841	-16.9309272766113	-12.4828491210938	-4.43531703948975	76	Brittany	44
0.228581175208092	0.235236793756485	0.833252966403961	-16.0697174072266	-21.0195693969727	-18.0042610168457	-3.02895545959473	112	Brittany	44
0.205822810530663	0.243265703320503	0.879310786724091	-15.5839939117432	-20.7775993347168	-16.2850513458252	-4.60825729370117	136	Brittany	44
0.482602179050446	0.481770753860474	0.632733464241028	-11.6768684387207	-18.5846347808838	-12.2899503707886	-6.88930225372315	172	Brittany	44
0.694954872131348	0.574167609214783	0.0603049695491791	-9.23990440368652	-19.4038562774658	-10.1960430145264	-8.90924835205078	28	Brittany	45
0.485738307237625	0.505328416824341	0.691098690032959	-11.759072303772	-17.5826530456543	-12.8771390914917	-4.79585456848145	76	Brittany	45
0.0442845709621906	0.0722248032689095	0.872946321964264	-17.9191284179688	-22.5335216522217	-20.5568504333496	-2.03885269165039	112	Brittany	45
0.00889883749186993	0.0140043506398797	0.835525155067444	-18.1197814941406	-24.2322063446045	-19.628116607666	-4.34477806091309	136	Brittany	45
0.256951332092285	0.288464695215225	0.688061654567719	-13.5161828994751	-19.9246559143066	-13.6830835342407	-6.27997875213623	172	Brittany	45
0.513640195131302	0.324125096201897	0.0180406672880053	-10.4343090057373	-21.4691524505616	-11.045193195343	-10.6086506843567	28	Brittany	46
0.52211508154869	0.427477583289147	0.312176987528801	-11.4525208473206	-21.001202583313	-11.6767277717591	-9.37841272354126	76	Brittany	46
0.128666661679745	0.121864762157202	0.725614905357361	-17.0353326797486	-23.1634931564331	-17.8214912414551	-5.1941556930542	112	Brittany	46
0.222306475043297	0.257122308015823	0.829524874687195	-15.4324440956116	-21.1550216674805	-16.5870895385742	-4.48518323898316	136	Brittany	46
0.281047061085701	0.320395186543465	0.783502846956253	-13.3197751045228	-18.5147256851197	-14.3367204666138	-4.42532634735107	172	Brittany	46
0.60886937379837	0.562338531017304	0.436107248067856	-9.8069896697998	-18.7756309509277	-10.6763792037964	-8.18988418579102	28	Brittany	47
0.542168140411377	0.572450459003449	0.678158164024353	-11.2835302352905	-17.185827255249	-11.8718404769897	-5.62646579742432	76	Brittany	47
0.160557344555855	0.181823417544365	0.77346009016037	-16.740571975708	-21.7675762176514	-17.8064785003662	-4.30946922302246	112	Brittany	47
0.236916363239288	0.265606015920639	0.824557602405548	-15.2859020233154	-20.1631565093994	-16.359842300415	-3.83919048309326	136	Brittany	47
0.355735898017883	0.381718844175339	0.688353478908539	-12.7109746932983	-18.5742359161377	-13.1933326721191	-5.57555961608887	172	Brittany	47
0.775600731372833	0.620144963264465	0.0229657851159573	-8.70850086212158	-19.1827945709229	-9.12081336975098	-10.2735033035278	28	Brittany	48
0.589179217815399	0.58901709318161	0.573787093162537	-10.8873624801636	-17.8554992675781	-11.0982370376587	-6.71115875244141	76	Brittany	48
0.046281211078167	0.065363883972168	0.85289341211319	-17.9723949432373	-23.0542602539063	-19.8317203521729	-3.30548477172852	112	Brittany	48
0.0345453955233097	0.0422201789915562	0.815537095069885	-17.5273303985596	-23.341215133667	-19.074182510376	-4.3360595703125	136	Brittany	48
0.250440746545792	0.263799041509628	0.709835767745972	-13.5692520141602	-19.6415882110596	-14.2746276855469	-5.54038524627686	172	Brittany	48
0.708506256341934	0.654112666845322	0.330535069108009	-9.150634765625	-17.7184543609619	-9.68771648406982	-8.00105094909668	28	Brittany	49
0.487416163086891	0.494345337152482	0.666234821081162	-11.744933128357	-17.9501523971558	-12.3634400367737	-5.61034297943115	76	Brittany	49
0.0877381339669228	0.102318692952395	0.841363251209259	-17.4656400680542	-23.0669870376587	-19.4076948165894	-3.61451435089112	112	Brittany	49
0.0292801456525922	0.0328691564500332	0.789872348308563	-17.4362802505494	-23.5192918777466	-18.7710771560669	-5.02503108978272	136	Brittany	49
0.254819452762604	0.282783284783363	0.765448242425919	-13.5427374839783	-19.2565746307373	-14.2993831634522	-4.82769536972046	172	Brittany	49
0.893710851669312	0.69094854593277	0.00086394336540252	-7.91793346405029	-19.2265491485596	-7.92299461364746	-11.3231315612793	28	Brittany	50
0.694720029830933	0.661048054695129	0.455196589231491	-9.99493789672852	-17.8371257781982	-10.1391687393188	-7.78942775726318	76	Brittany	50
0.19891194999218	0.210890799760818	0.760202407836914	-16.3517818450928	-22.3904113769531	-17.7463645935059	-4.81227874755859	112	Brittany	50
0.0897839665412903	0.0905579105019569	0.752364933490753	-16.7521190643311	-23.3549690246582	-18.1430492401123	-5.13017654418945	136	Brittany	50
0.38028010725975	0.366166204214096	0.637240648269653	-12.510910987854	-19.3879795074463	-13.2454423904419	-5.96865272521973	172	Brittany	50
0.90742415189743	0.806251585483551	0.111523825675249	-7.82176041603089	-17.590672492981	-8.01634454727173	-9.52058887481689	28	Brittany	51
0.536826699972153	0.530814170837403	0.605796456336975	-11.3285436630249	-18.7812089920044	-11.7086062431336	-6.84497880935669	76	Brittany	51
0.334491863846779	0.288202062249184	0.593314498662949	-15.062831401825	-22.2265520095825	-15.8336462974549	-6.55465364456177	112	Brittany	51
0.119869165122509	0.115793518722058	0.715864598751068	-16.5033369064331	-23.1325454711914	-16.9889068603516	-6.80955696105957	136	Brittany	51
0.410740032792091	0.434316009283066	0.716951698064804	-12.2626276016235	-17.910159111023	-13.3800516128541	-4.38719844818115	172	Brittany	51
0.671953827142716	0.599541425704957	0.299305200576782	-9.39142274856567	-18.589810371399	-10.0157098770142	-8.6137981414795	28	Brittany	52
0.449914604425431	0.496210500597954	0.775999009609223	-12.0609636306763	-17.6837310791016	-12.9689798355103	-4.86154127120972	76	Brittany	52
0.0371352415531874	0.0513006523251534	0.864410609006882	-18.1178846359253	-23.2636575698853	-20.0177993774414	-3.40337562561036	112	Brittany	52
0.0740240849554539	0.0841204710304737	0.800158739089966	-16.9224977493286	-23.0789031982422	-18.2044525146485	-4.91867351531983	136	Brittany	52
0.29923290014267	0.298352330923081	0.677570283412934	-13.1715393066406	-19.7751150131226	-14.0016579627991	-5.85116529464722	172	Brittany	52
0.88918349146843	0.810328394174576	0.132991462945938	-7.93417930603028	-17.5635032653809	-8.26132345199585	-9.41994953155518	28	Brittany	53
0.580067574977875	0.574066787958146	0.626029849052429	-10.964147567749	-17.9735622406006	-11.5176701545715	-6.54817342758179	76	Brittany	53
0.216006122529507	0.22420159727335	0.750986158847809	-16.2177963256836	-22.5158176422119	-17.7147693634033	-4.70984649658203	112	Brittany	53
0.28463751077652	0.265689879655838	0.653584659099579	-14.8336920738221	-21.5639696121216	-15.7685542106628	-5.84017753601074	136	Brittany	53
0.468719229102135	0.470784366130829	0.628669798374176	-11.7900304794312	-17.6812744140626	-12.6051850318909	-5.59269142150879	172	Brittany	53
0.837383776903153	0.737738460302353	0.15675961971283	-8.2997727394104	-18.1283235549927	-8.47616243362426	-9.64102172851562	28	Brittany	54
0.437414631247521	0.435044765472412	0.645649313926697	-12.1663022041321	-18.5731182098389	-12.9014544487	-5.72224521636963	76	Brittany	54
0.0505427084863186	0.0477277599275112	0.764257669448853	-17.9683713912964	-24.2651119232178	-19.410306930542	-4.67933940887452	112	Brittany	54
0.0456757694482804	0.0472824443131686	0.787508457899094	-17.3573026657105	-23.4996719360352	-18.3880290985108	-5.06246566772461	136	Brittany	54
0.724162071943283	0.756866812705994	0.679653644561768	-9.70485877990722	-15.9551267623902	-10.3972873687745	-5.19579315185547	172	Brittany	54
0.699466466903687	0.624613046646118	0.26803657412529	-9.21018314361572	-18.2257671356201	-9.70200347900391	-8.6137752532959	28	Brittany	55
0.405145853757858	0.40992596745491	0.721099972724915	-12.438235282898	-18.3527431488037	-13.0894298553467	-5.24744129180908	76	Brittany	55
0.0746138021349907	0.0882834121584892	0.843071043491364	-17.6559352874756	-23.052885055542	-19.1166744232178	-4.1685733795166	112	Brittany	55
0.174996092915535	0.170523017644882	0.706222176551819	-15.8845176696777	-22.419059753418	-16.7892036437988	-5.55049705505371	136	Brittany	55
0.343281745910645	0.365698307752609	0.75431215763092	-12.8124904632568	-18.5893249511719	-13.773533821106	-4.87261009216309	172	Brittany	55
0.767395973205567	0.696880578994751	0.223116561770439	-8.7589750289917	-18.9214210510254	-9.51792049407959	-9.04726219177246	28	Brittany	56
0.539986222982407	0.609245181083679	0.814102917909623	-11.3019180297852	-16.4002265930176	-11.6295766830445	-4.43894624710083	76	Brittany	56
0.189716868102551	0.203456945717335	0.735414296388627	-16.4579277038574	-21.0297555923462	-17.2455310821534	-4.27750492095948	112	Brittany	56
0.084044873714447	0.108487762510776	0.836869925260544	-17.0013751983643	-21.3608694076538	-17.1589460372925	-4.83357906341553	136	Brittany	56
0.510338127613068	0.567604154348374	0.817105561494827	-11.4507884979248	-16.1598234176636	-12.3177556991577	-3.98220109939576	172	Brittany	56
0.746665716171265	0.646521985530853	0.171873420476913	-8.89745998382568	-18.773681640625	-9.7028980255127	-9.12851905822754	28	Brittany	57
0.532226800918579	0.553721606731415	0.750323951244354	-11.3673076629639	-16.8975162506104	-12.1561336517334	-4.58023834228516	76	Brittany	57
0.116910487413406	0.147171720862389	0.861627697944641	-17.1824226379395	-21.5569839477539	-19.0719947814941	-2.17833709716797	112	Brittany	57
0.0399429760873318	0.0550618544220924	0.837380707263947	-17.4377307891846	-22.9599151611328	-18.4734077453613	-4.42627716064453	136	Brittany	57
0.353691309690475	0.362481504678726	0.73117071390152	-12.7276401519775	-18.1493740081787	-13.7747230529785	-4.67550945281982	172	Brittany	57
0.60730654001236	0.585011780261993	0.477266043424606	-9.81728458404541	-18.4607353210449	-10.6640577316284	-7.95922756195068	28	Brittany	58
0.519360721111298	0.54179722070694	0.690430641174316	-11.4757318496704	-17.7004356384277	-12.4884653091431	-5.05255317687988	76	Brittany	58
0.426607370376587	0.418411314487457	0.672679603099823	-14.1870937347412	-21.3132801055908	-14.9018039703369	-6.5296220779419	112	Brittany	58
0.275068342685699	0.276606857776642	0.74635261297226	-14.924370765686	-21.410737991333	-16.3163642883301	-4.53133392333984	136	Brittany	58
0.384150087833405	0.37820491194725	0.639009118080139	-12.4793663024902	-18.6861839294434	-13.5490665435791	-5.4053316116333	172	Brittany	58
0.680585384368897	0.669962048530579	0.454704910516739	-9.33456230163574	-17.9627742767334	-10.1444721221924	-8.1041145324707	28	Brittany	59
0.523665904998779	0.525764226913452	0.641155540943146	-11.4394512176514	-17.7470817565918	-11.7380027770996	-5.75259304046631	76	Brittany	59
0.15802675485611	0.179511725902557	0.8388352394104	-16.7541408538818	-21.7362060546875	-17.7994403839111	-4.0986328125	112	Brittany	59
0.143579646945	0.157948687672615	0.790638864040375	-16.1961917877197	-21.6661777496338	-17.666410446167	-3.99579048156738	136	Brittany	59
0.636405229568481	0.622350037097931	0.574987292289734	-10.4164390563965	-17.5277442932129	-10.8815402984619	-6.68471622467041	172	Brittany	59
0.721956938505173	0.660107761621475	0.360728055238724	-9.06202840805053	-17.8665866851807	-9.60141992568969	-8.40090131759644	28	Brittany	60
0.591812103986741	0.56777223944664	0.591200351715088	-10.8651742935181	-17.7963848114014	-11.487617969513	-6.41824340820313	76	Brittany	60
0.505846112966538	0.4781963378191	0.572868555784226	-13.4337749481201	-20.3600015640259	-13.9641923904419	-6.56391382217407	112	Brittany	60
0.404439404606819	0.405659928917884	0.704857349395752	-13.6984381675721	-20.0691289901734	-14.2399816513061	-5.68713092803955	136	Brittany	60
0.495822250843048	0.503049284219742	0.621500849723816	-11.5691094398499	-18.0332250595093	-12.385805606842	-5.96010208129883	172	Brittany	60
0.4253325	0.4676726	0.7618625	-12.07694	-18.30195	-12.61215	-5.6898	21	Picardy	61
0.5584123	0.6082936	0.7330744	-9.275175	-16.46927	-9.576862	-6.892408	45	Picardy	61
0.5697312	0.6216683	0.6560876	-8.446133	-15.88296	-8.884079	-6.998881	69	Picardy	61
0.7135347	0.7607297	0.799946	-10.38425	-16.09196	-11.38428	-4.70768	98	Picardy	61
0.649624	0.6949078	0.7564966	-11.90024	-17.85058	-12.75385	-5.09673	122	Picardy	61
0.9618427	0.9956958	0.8627657	-5.890728	-10.73466	-7.16342	-3.57124	153	Picardy	61
0.9639778	0.9946944	0.8115991	-6.063241	-11.01542	-7.140197	-3.875223	165	Picardy	61
0.8573485	0.9122822	0.7452345	-7.438163	-12.73498	-8.684745	-4.050235	182	Picardy	61
0.3328904	0.2983528	0.5477166	-12.85004	-22.11944	-12.87041	-9.24903	21	Picardy	62
0.7007978	0.6157421	0.3333743	-8.088676	-17.32509	-8.101315	-9.223775	45	Picardy	62
0.6097316	0.6031504	0.4872815	-8.084701	-16.28358	-8.132547	-8.151033	69	Picardy	62
0.6682499	0.682014	0.7220399	-10.85071	-17.13902	-11.62774	-5.51128	98	Picardy	62
0.7757052	0.8077847	0.705567	-10.53004	-16.47628	-11.68772	-4.78856	122	Picardy	62
0.9645828	0.9918292	0.7495981	-5.806745	-11.05377	-6.817502	-4.236268	153	Picardy	62
0.9944666	0.9997491	0.7444457	-5.130134	-10.06314	-6.365519	-3.697621	165	Picardy	62
0.9421574	0.9617411	0.6688511	-6.698843	-12.77247	-7.735046	-5.037424	182	Picardy	62
0.6118544	0.6694536	0.8339332	-10.51705	-16.3471	-11.53865	-4.80845	21	Picardy	63
0.6865654	0.7379498	0.7174722	-8.207274	-14.83985	-8.461924	-6.377926	45	Picardy	63
0.4450388	0.4623754	0.6403499	-9.572816	-16.4584	-9.818686	-6.639714	69	Picardy	63
0.7143248	0.7243074	0.6435736	-10.37612	-16.55167	-11.1163	-5.43537	98	Picardy	63
0.6164776	0.649214	0.74592	-12.26046	-18.31762	-13.79625	-4.52137	122	Picardy	63
0.9517143	0.9793817	0.7436759	-6.131734	-11.59344	-6.965182	-4.628258	153	Picardy	63
0.9976135	0.9999506	0.7008939	-5.028543	-10.6207	-6.040774	-4.579926	165	Picardy	63
0.8744411	0.9263878	0.679804	-7.236324	-13.45516	-8.026435	-5.428725	182	Picardy	63
0.593592	0.6465609	0.7941223	-10.66978	-16.58769	-11.28901	-5.29868	21	Picardy	64
0.6457612	0.6938881	0.7290432	-8.547296	-14.94847	-9.147131	-5.801339	45	Picardy	64
0.5172587	0.5649987	0.7102777	-8.920258	-15.47587	-9.307483	-6.168387	69	Picardy	64
0.7521975	0.7837058	0.7648237	-9.978584	-15.56109	-11.02769	-4.5334	98	Picardy	64
0.6969233	0.7390974	0.7967799	-11.38621	-16.97284	-12.63056	-4.34228	122	Picardy	64
0.9875491	0.9990156	0.7345783	-5.400037	-10.68796	-6.313035	-4.374925	153	Picardy	64
0.9886599	0.9996597	0.782599	-5.264939	-10.60496	-6.236152	-4.368808	165	Picardy	64
0.839078	0.8894367	0.7403489	-7.62948	-13.26049	-8.513216	-4.747274	182	Picardy	64
0.5545713	0.57103295	0.7959253	-10.99611	-16.942475	-11.914495	-5.02798	21	Picardy	65
0.65939145	0.7211867	0.71012515	-8.4337145	-14.949645	-8.8120565	-6.1375885	45	Picardy	65
0.5540079	0.61708875	0.7366907	-8.5882035	-15.574875	-8.8998015	-6.6750735	69	Picardy	65
0.62505625	0.6684333	0.8030102	-11.29563	-16.61256	-11.593235	-5.019325	98	Picardy	65
0.63533305	0.6448606	0.64078615	-12.05555	-18.10174	-12.485265	-5.616475	122	Picardy	65
0.97548375	0.99425415	0.77427955	-5.477922	-11.224495	-6.4434085	-4.7810865	153	Picardy	65
0.9639266	0.9919823	0.780351	-5.8104505	-10.83073	-6.751645	-4.079085	165	Picardy	65
0.80661665	0.8368496	0.6079574	-7.8491585	-14.46295	-8.352536	-6.110414	182	Picardy	65
0.56437905	0.59737615	0.7305489	-10.91409	-17.43279	-11.184095	-6.248695	21	Picardy	66
0.67409195	0.7027577	0.59947595	-8.311216	-14.92574	-8.5163525	-6.4093875	45	Picardy	66
0.4987768	0.5807232	0.76403555	-9.087255	-14.600055	-9.007447	-5.592608	69	Picardy	66
0.81333825	0.7941896	0.6187998	-9.356222	-16.6906	-9.934817	-6.755783	98	Picardy	66
0.67957605	0.69908465	0.7628376	-11.574735	-17.660045	-12.84281	-4.817235	122	Picardy	66
0.9048641	0.9294869	0.6570894	-6.6590845	-12.270845	-7.5859425	-4.6849025	153	Picardy	66
0.91981005	0.97793715	0.84265005	-6.4574735	-11.11291	-7.809898	-3.303012	165	Picardy	66
0.91797605	0.9373965	0.74043785	-7.00163	-12.871675	-8.2409975	-4.6306775	182	Picardy	66
0.4236725	0.4505003	0.68860645	-12.090825	-19.006205	-12.605605	-6.4006	21	Picardy	67
0.709016	0.7442841	0.6224159	-8.0153275	-15.339205	-8.311415	-7.02779	45	Picardy	67
0.6995028	0.7264762	0.5757901	-7.273554	-14.73342	-7.4699455	-7.2634745	69	Picardy	67
0.7028186	0.73544465	0.76909105	-10.494635	-16.368505	-11.31675	-5.051755	98	Picardy	67
0.5952191	0.6232521	0.7922157	-12.491485	-17.98068	-13.91481	-4.06587	122	Picardy	67
0.91016475	0.9538226	0.74804165	-6.656	-11.87047	-7.8687035	-4.0017665	153	Picardy	67
0.97145795	0.99023695	0.71556425	-5.597615	-10.777125	-6.7123415	-4.0647835	165	Picardy	67
0.84516365	0.9075582	0.76517465	-7.5342645	-13.12564	-8.8444385	-4.2812015	182	Picardy	67
0.41809915	0.4561249	0.7652354	-12.137435	-18.5896	-12.44076	-6.14884	21	Picardy	68
0.6907125	0.71533015	0.6337931	-8.172717	-15.532115	-8.6403075	-6.8918075	45	Picardy	68
0.6594938	0.6991323	0.68121935	-7.635064	-14.631005	-8.190305	-6.4407	69	Picardy	68
0.7311567	0.77798105	0.791585	-10.20175	-15.96142	-11.34437	-4.61705	98	Picardy	68
0.49204545	0.54339225	0.8519184	-13.612735	-18.411515	-15.14601	-3.265505	122	Picardy	68
0.95774935	0.9978877	0.7496885	-6.0512305	-11.789455	-6.808221	-4.981234	153	Picardy	68
0.99288445	0.99991935	0.75492445	-5.1974335	-10.202155	-6.5786085	-3.6235465	165	Picardy	68
0.8086585	0.8714052	0.77277555	-7.8539785	-12.960405	-8.968212	-3.992193	182	Picardy	68
0.5341671	0.5767957	0.8061794	-11.16675	-16.45051	-12.18459	-4.26592	21	Picardy	69
0.6072076	0.6884127	0.7788569	-8.868564	-15.15276	-9.219784	-5.932976	45	Picardy	69
0.5318198	0.6020752	0.7357715	-8.788688	-15.0428	-9.652445	-5.390355	69	Picardy	69
0.7104554	0.7483538	0.752667	-10.41597	-16.30423	-11.17212	-5.13211	98	Picardy	69
0.6687557	0.6887193	0.7166127	-11.69232	-17.49987	-12.36102	-5.13885	122	Picardy	69
0.9284137	0.9834337	0.8184105	-6.405894	-11.20875	-7.5797	-3.62905	153	Picardy	69
0.9988968	1	0.7998121	-4.985592	-9.820343	-6.290759	-3.529584	165	Picardy	69
0.8812061	0.9432508	0.7999907	-7.270462	-12.53669	-8.95124	-3.58545	182	Picardy	69
0.2659858	0.3173094	0.7530699	-13.02839	-20.57092	-13.65203	-6.91889	21	Picardy	70
0.36271505	0.38708225	0.6902811	-9.746557	-17.523075	-10.000405	-7.52267	45	Picardy	70
0.3930265	0.43891915	0.7522327	-8.96652	-16.211815	-9.2972925	-6.9145225	69	Picardy	70
0.7800998	0.77957735	0.6480586	-9.698596	-16.40068	-10.05727	-6.34341	98	Picardy	70
0.67583095	0.703441	0.73926235	-11.615435	-17.546715	-12.38148	-5.165235	122	Picardy	70
0.89049255	0.93953725	0.780069	-6.796139	-11.87406	-7.9552045	-3.9188555	153	Picardy	70
0.93584415	0.97379195	0.78777225	-6.1624555	-11.175405	-7.306474	-3.868931	165	Picardy	70
0.84971155	0.8960979	0.70475975	-7.55775	-13.40995	-8.3890475	-5.0209025	182	Picardy	70
0.4509781	0.55533705	0.8916504	-11.67629	-17.290355	-13.17996	-4.110395	21	Picardy	71
0.4656591	0.56021455	0.87493975	-9.009983	-15.427525	-9.25778	-6.169745	45	Picardy	71
0.4423528	0.47583875	0.6852152	-8.4933745	-15.433405	-8.8710025	-6.5624025	69	Picardy	71
0.56368175	0.5909405	0.7121042	-11.927825	-18.1511	-12.62694	-5.52416	98	Picardy	71
0.6073201	0.63733095	0.71229085	-12.35998	-18.335715	-13.87123	-4.464485	122	Picardy	71
0.838587	0.8786077	0.65260105	-7.3575905	-14.06178	-8.3714465	-5.6903335	153	Picardy	71
0.9072937	0.94285055	0.62232675	-6.3488555	-12.987905	-7.195392	-5.792513	165	Picardy	71
0.85963395	0.87134075	0.6103305	-7.476754	-14.803375	-8.0460665	-6.7573085	182	Picardy	71
0.5937506	0.6714839	0.823403	-10.64983	-16.90205	-11.61555	-5.2865	21	Picardy	72
0.5434389	0.6472192	0.8250892	-8.247994	-14.78028	-8.86904	-5.91124	45	Picardy	72
0.4518729	0.5180598	0.7698526	-8.402056	-15.30942	-8.80624	-6.50318	69	Picardy	72
0.6947375	0.703413	0.676425	-10.57788	-16.50209	-11.09618	-5.40591	98	Picardy	72
0.6865168	0.7063619	0.7149791	-11.4993	-17.54512	-12.58751	-4.95761	122	Picardy	72
0.8712968	0.917506	0.7634645	-6.954934	-11.83725	-8.245616	-3.591634	153	Picardy	72
0.9292823	0.9659756	0.6869959	-6.192518	-11.72371	-7.074341	-4.649369	165	Picardy	72
0.7265455	0.7478635	0.6234198	-8.503998	-14.65965	-9.025801	-5.633849	182	Picardy	72
0.5188781	0.5990899	0.7972457	-11.18813	-18.07412	-11.90355	-6.17057	21	Picardy	73
0.5524716	0.6540598	0.7755982	-8.18669	-14.99587	-8.537614	-6.458256	45	Picardy	73
0.4384372	0.4669048	0.6983942	-8.530933	-15.60431	-8.733234	-6.871076	69	Picardy	73
0.6468814	0.6891838	0.7698671	-11.07082	-16.38367	-11.68919	-4.69448	98	Picardy	73
0.6123847	0.6211956	0.7348084	-12.30494	-18.1064	-13.0802	-5.0262	122	Picardy	73
0.8229247	0.8898848	0.8069637	-7.520262	-12.05882	-8.606906	-3.451914	153	Picardy	73
0.936815	0.9692015	0.6346288	-6.247131	-12.41616	-6.704627	-5.711533	165	Picardy	73
0.6283816	0.6576703	0.6996248	-9.265717	-15.16477	-10.32124	-4.84353	182	Picardy	73
0.4267468	0.5431839	0.9628981	-11.8505	-17.233905	-13.257565	-3.97634	21	Picardy	74
0.43162385	0.49960255	0.7873475	-9.1684545	-15.626205	-9.4856795	-6.1405255	45	Picardy	74
0.4361916	0.5134145	0.8075166	-8.5524735	-15.422715	-8.721254	-6.701461	69	Picardy	74
0.64244505	0.679587	0.79006105	-11.116515	-17.009805	-12.25671	-4.753095	98	Picardy	74
0.55389345	0.56105645	0.78341555	-12.9406	-18.712825	-14.42701	-4.285815	122	Picardy	74
0.91098955	0.9685499	0.768429	-6.589363	-11.734555	-7.666931	-4.067624	153	Picardy	74
0.9474735	0.9829266	0.7361724	-6.108936	-11.44327	-7.11016	-4.33311	165	Picardy	74
0.71562085	0.78851515	0.76712945	-8.59548	-14.015595	-9.739033	-4.276562	182	Picardy	74
0.203373022377491	0.218549184501171	0.717119634151459	-13.4668745994568	-21.164571762085	-14.0888662338257	-7.07570552825925	21	Picardy	75
0.392454385757446	0.369706571102143	0.560534060001374	-9.44120740890503	-18.2769145965576	-9.76134872436523	-8.51556587219237	45	Picardy	75
0.422754913568497	0.434616625308991	0.616415262222291	-8.68136024475098	-17.0674829483032	-8.85414361953736	-8.21333932876585	69	Picardy	75
0.68561601638794	0.689276307821274	0.694004952907562	-10.6718320846558	-16.875039100647	-11.2557907104492	-5.61924839019775	98	Picardy	75
0.621884703636169	0.649472922086716	0.716934055089951	-12.2016983032227	-17.5583486557006	-13.3215780258179	-4.23677062988275	122	Picardy	75
0.865647882223129	0.907136708498001	0.736278414726258	-7.06204581260681	-12.1636943817139	-8.1808032989502	-3.9828910827637	153	Picardy	75
0.902496755123139	0.956010013818741	0.762850254774094	-6.52529191970826	-11.2984981536865	-7.46795296669007	-3.83054518699643	165	Picardy	75
0.670978486537934	0.710712999105454	0.705286711454392	-8.93845558166504	-14.8292903900147	-9.72499990463256	-5.10429048538209	182	Picardy	75
0.4836968	0.5654731	0.8017989	-11.44106	-17.81365	-12.23221	-5.58144	21	Picardy	76
0.4429157	0.5256978	0.8445438	-9.126087	-16.04506	-9.72094	-6.32412	45	Picardy	76
0.4428218	0.4882042	0.7408318	-8.488875	-15.97497	-8.884071	-7.090899	69	Picardy	76
0.7541647	0.7674187	0.6913036	-9.965742	-15.82424	-10.65648	-5.16776	98	Picardy	76
0.5906411	0.6312101	0.8354393	-12.54124	-17.39605	-13.93535	-3.4607	122	Picardy	76
0.8751217	0.9336429	0.7852656	-6.940622	-11.96529	-7.74087	-4.22442	153	Picardy	76
0.9678183	0.9952708	0.7642459	-5.697657	-11.00641	-6.812884	-4.193526	165	Picardy	76
0.5780548	0.632297	0.6440068	-9.652364	-15.36225	-10.46427	-4.89798	182	Picardy	76
0.3625523	0.3965401	0.7913538	-12.31473	-19.42422	-13.02226	-6.40196	21	Picardy	77
0.2843122	0.33281	0.7901561	-10.22193	-17.11113	-10.76705	-6.34408	45	Picardy	77
0.3523719	0.3727971	0.7035401	-9.356485	-17.11242	-9.529572	-7.582848	69	Picardy	77
0.5231593	0.5262657	0.5297214	-12.34523	-18.93345	-12.91395	-6.0195	98	Picardy	77
0.5261333	0.5323514	0.6164723	-13.24228	-19.41575	-13.94382	-5.47193	122	Picardy	77
0.7270782	0.7885342	0.8378921	-8.515586	-13.63519	-10.05321	-3.58198	153	Picardy	77
0.8028834	0.8581522	0.7113264	-7.574404	-13.06493	-8.898396	-4.166534	165	Picardy	77
0.7450674	0.7562613	0.6100413	-8.36588	-14.32078	-9.036032	-5.284748	182	Picardy	77
0.390120282769203	0.421768844127655	0.771627366542816	-12.1138277053833	-19.1112985610962	-12.7808890342713	-6.33040952682495	21	Picardy	78
0.452434301376343	0.493776649236679	0.747526437044144	-9.02700567245483	-16.3275804519653	-9.12764549255371	-7.19993495941159	45	Picardy	78
0.40509632229805	0.460134953260422	0.785050272941589	-8.85074424743652	-15.5783538818359	-9.15253543853759	-6.42581844329831	69	Picardy	78
0.770641297101974	0.800440877676011	0.742050915956497	-9.79602336883545	-15.2146344184876	-10.2315702438354	-4.9830641746521	98	Picardy	78
0.655948311090469	0.683788388967514	0.75048303604126	-11.8315100669861	-17.1267347335816	-13.0037355422974	-4.1229991912842	122	Picardy	78
0.890142917633057	0.948369652032852	0.831441581249237	-6.79742908477784	-11.4005942344666	-7.62648367881775	-3.7741105556488	153	Picardy	78
0.981101155281067	0.996831178665161	0.687011331319809	-5.60741257667542	-10.7495241165161	-6.22539019584656	-4.52413392066954	165	Picardy	78
0.761417925357819	0.8363516330719	0.770518511533737	-8.2417197227478	-13.4671320915222	-8.74246406555175	-4.72466802597045	182	Picardy	78
0.276204973459244	0.327816426753998	0.779156148433685	-12.9328203201294	-19.9396896362305	-13.4655561447144	-6.4741334915161	21	Picardy	79
0.527576088905334	0.563356876373291	0.638582289218903	-8.4583215713501	-16.075553894043	-8.46413421630859	-7.61141967773441	45	Picardy	79
0.572605669498444	0.629887402057648	0.681833326816559	-7.24396848678589	-15.1090040206909	-7.52396059036255	-7.58504343032835	69	Picardy	79
0.765492737293243	0.776142299175262	0.690636277198792	-9.84905624389648	-16.1181602478027	-10.3354272842407	-5.782732963562	98	Picardy	79
0.540012538433075	0.581479966640472	0.796164810657501	-13.0914506912231	-18.2938995361328	-14.4544973373413	-3.8394021987915	122	Picardy	79
0.934159994125366	0.973682224750519	0.778943419456482	-6.26403141021729	-11.7707920074463	-7.08736276626587	-4.68342924118043	153	Picardy	79
0.952404916286469	0.983146965503693	0.708945512771606	-6.00913953781128	-11.0289611816406	-6.74457359313965	-4.28438758850095	165	Picardy	79
0.695727348327637	0.7641322016716	0.769701838493347	-8.74831676483154	-13.7506942749023	-9.83906555175781	-3.91162872314449	182	Picardy	79
0.396749	0.3301981	0.4538953	-12.31599	-21.97645	-12.20676	-9.76969	21	Picardy	80
0.6954508	0.5790893	0.3381885	-8.133233	-17.54583	-7.986607	-9.559223	45	Picardy	80
0.7385235	0.6683814	0.2924203	-6.914827	-16.85242	-6.8284	-10.02402	69	Picardy	80
0.3009475	0.3328892	0.817566	-14.63413	-19.78448	-16.00923	-3.77525	98	Picardy	80
0.2432075	0.2784228	0.8883447	-16.317	-21.30989	-19.00563	-2.30426	122	Picardy	80
0.2232089	0.2669568	0.828527	-13.53739	-18.9653	-14.46709	-4.49821	153	Picardy	80
0.2360039	0.2320945	0.6593832	-12.86788	-19.1104	-13.44702	-5.66338	165	Picardy	80
0.5277647	0.532679	0.6147135	-10.03873	-16.45471	-10.82735	-5.62736	182	Picardy	80
0.3858372	0.3216791	0.441788	-12.40724	-21.35754	-12.31503	-9.04251	21	Picardy	81
0.7666751	0.7479982	0.4968114	-7.509711	-15.93736	-7.741639	-8.195721	45	Picardy	81
0.8421785	0.8375207	0.4612601	-5.977307	-14.74185	-6.147061	-8.594789	69	Picardy	81
0.5517609	0.5854231	0.7257123	-12.05062	-17.51072	-12.45607	-5.05465	98	Picardy	81
0.2576791	0.3109351	0.9259249	-16.15973	-20.78516	-18.17244	-2.61272	122	Picardy	81
0.1295078	0.1362615	0.7159075	-14.49145	-20.48846	-15.37524	-5.11322	153	Picardy	81
0.2041788	0.2345316	0.7945073	-13.16152	-18.84863	-14.10269	-4.74594	165	Picardy	81
0.5686772	0.5907717	0.742456	-9.72441	-15.38408	-10.16307	-5.22101	182	Picardy	81
0.3742489	0.28189825	0.38305805	-12.504155	-22.746405	-12.332915	-10.41349	21	Picardy	82
0.69293645	0.62661105	0.3740265	-8.1407395	-17.499845	-7.871694	-9.628151	45	Picardy	82
0.72329235	0.71662125	0.48836365	-7.058599	-15.955195	-6.874026	-9.081169	69	Picardy	82
0.55836405	0.56626515	0.67019655	-11.982595	-18.655245	-12.74463	-5.910615	98	Picardy	82
0.3477889	0.3808957	0.82440325	-15.180455	-20.81401	-16.546355	-4.26765500000001	122	Picardy	82
0.3068797	0.330565	0.7677777	-12.703205	-18.6615	-13.791125	-4.870375	153	Picardy	82
0.27261185	0.27702365	0.72617055	-12.543465	-18.90241	-13.43868	-5.46373	165	Picardy	82
0.5750874	0.6280069	0.74329455	-9.674468	-15.410215	-10.57262	-4.837595	182	Picardy	82
0.35723595	0.2047273	0.22396645	-12.646435	-23.430915	-12.388095	-11.04282	21	Picardy	83
0.7818062	0.78640455	0.4416901	-7.3733095	-14.847155	-7.127971	-7.719184	45	Picardy	83
0.58836135	0.59901505	0.5016143	-8.277795	-17.288035	-8.4856625	-8.8023725	69	Picardy	83
0.28173315	0.32872605	0.81785125	-14.83205	-21.29247	-16.134855	-5.157615	98	Picardy	83
0.12102585	0.1561151	0.8493398	-17.644815	-23.10118	-20.7378	-2.36338	122	Picardy	83
0.013952805	0.015825745	0.73959965	-16.091635	-22.768345	-17.11908	-5.649265	153	Picardy	83
0.087767115	0.11422345	0.6471697	-14.235645	-21.752515	-14.519045	-7.23347	165	Picardy	83
0.3680209	0.3342825	0.49180315	-11.265995	-18.279475	-11.59597	-6.683505	182	Picardy	83
0.3393746	0.2508983	0.6928264	-12.79581	-20.65929	-13.15443	-7.50486	21	Picardy	84
0.8320882	0.7600053	0.4028915	-6.994633	-16.29585	-7.125713	-9.170137	45	Picardy	84
0.8677422	0.8792609	0.505594	-5.699783	-14.57617	-5.766653	-8.809517	69	Picardy	84
0.519825	0.5672755	0.8239428	-12.37957	-17.35476	-13.84583	-3.50893	98	Picardy	84
0.1819399	0.2291484	0.8129137	-16.98927	-21.91083	-17.85253	-4.0583	122	Picardy	84
0.111374	0.1552568	0.7463606	-14.66059	-19.47395	-15.96037	-3.51358	153	Picardy	84
0.3505439	0.3877599	0.8371807	-11.83157	-17.08128	-13.09921	-3.98207	165	Picardy	84
0.6122348	0.6525336	0.4934184	-9.389767	-16.42965	-10.45447	-5.97518	182	Picardy	84
0.30849465	0.2356271	0.45626515	-13.05406	-22.766135	-12.97616	-9.789975	21	Picardy	85
0.6155905	0.58142545	0.4883064	-8.7987085	-17.10178	-8.4982695	-8.6035105	45	Picardy	85
0.62912035	0.5561321	0.37098135	-7.909509	-17.329665	-8.0975975	-9.2320675	69	Picardy	85
0.21718995	0.29014995	0.94845495	-15.496885	-19.934425	-18.88316	-1.051265	98	Picardy	85
0.088218325	0.1353121	0.92396815	-18.0787	-23.03134	-21.131085	-1.900255	122	Picardy	85
0.2750872	0.2938439	0.70541585	-13.02017	-19.36463	-13.84508	-5.51955	153	Picardy	85
0.19324765	0.20907775	0.69524985	-13.26239	-19.079095	-13.824	-5.255095	165	Picardy	85
0.4101993	0.4316458	0.66762785	-10.94195	-17.57298	-11.41964	-6.15334	182	Picardy	85
0.5546823	0.4239397	0.285909	-10.99518	-21.77784	-10.67217	-11.10567	21	Picardy	86
0.9123806	0.86324225	0.34523795	-6.147094	-15.336345	-5.7567355	-9.5796095	45	Picardy	86
0.906044	0.89646175	0.41240955	-5.306717	-14.37495	-4.960153	-9.414797	69	Picardy	86
0.58620915	0.59520795	0.6959	-11.69578	-18.25121	-12.152475	-6.098735	98	Picardy	86
0.1967136	0.2369048	0.8760236	-16.82548	-21.94813	-19.31478	-2.63335	122	Picardy	86
0.3523365	0.3792816	0.7525793	-12.25001	-18.46657	-13.10687	-5.3597	153	Picardy	86
0.3434342	0.34805965	0.629644	-11.87724	-18.29144	-12.576815	-5.714625	165	Picardy	86
0.3399627	0.3418917	0.6811347	-11.48156	-18.32123	-12.21385	-6.10738	182	Picardy	86
0.4936344	0.4821472	0.5164579	-11.50573	-20.50617	-11.41906	-9.08711	21	Picardy	87
0.7392687	0.6913891	0.4598161	-7.768098	-16.79589	-7.604541	-9.191349	45	Picardy	87
0.6785093	0.7192203	0.6327983	-7.463245	-14.50225	-7.663358	-6.838892	69	Picardy	87
0.2755514	0.3084712	0.7760717	-14.89573	-20.36115	-15.54465	-4.8165	98	Picardy	87
0.2584353	0.3052787	0.9121509	-16.15151	-21.16415	-18.01363	-3.15052	122	Picardy	87
0.2396414	0.2612418	0.6515109	-13.37356	-19.24175	-13.36004	-5.88171	153	Picardy	87
0.3138773	0.3434362	0.8121133	-12.14934	-17.10368	-13.433	-3.67068	165	Picardy	87
0.5708236	0.5985389	0.7399586	-9.707919	-16.58307	-10.22698	-6.35609	182	Picardy	87
0.36873625	0.2876599	0.38577	-12.57664	-22.404735	-12.393035	-10.0117	21	Picardy	88
0.74548045	0.7129039	0.48233165	-7.7076965	-16.388865	-7.6169565	-8.7719085	45	Picardy	88
0.7674039	0.69307665	0.34724945	-6.6600195	-15.88267	-6.6332175	-9.2494525	69	Picardy	88
0.5198003	0.54755645	0.76930385	-12.37983	-19.31963	-13.065585	-6.254045	98	Picardy	88
0.2690366	0.3173277	0.88856475	-16.0363	-20.965245	-17.93476	-3.03048500000001	122	Picardy	88
0.09708948	0.11335005	0.78775195	-14.85603	-20.76763	-15.59334	-5.17429	153	Picardy	88
0.09775283	0.1100335	0.7357356	-14.1825	-20.299705	-15.041495	-5.25821	165	Picardy	88
0.45195595	0.47284515	0.6629482	-10.62144	-17.60719	-11.482985	-6.124205	182	Picardy	88
0.52304485	0.43356875	0.36382835	-11.259765	-21.349475	-10.47756	-10.871915	21	Picardy	89
0.8398343	0.7219357	0.2500481	-6.8917195	-16.946145	-6.66811	-10.278035	45	Picardy	89
0.73474315	0.692341	0.32669665	-6.9106655	-16.7499	-6.4459685	-10.3039315	69	Picardy	89
0.5097555	0.5485733	0.7406116	-12.483295	-18.691775	-13.14684	-5.544935	98	Picardy	89
0.41291385	0.459556	0.83970205	-14.4727	-19.732025	-15.80646	-3.925565	122	Picardy	89
0.3539467	0.3737091	0.73120495	-12.233955	-18.142605	-12.982355	-5.16025000000001	153	Picardy	89
0.2057813	0.1970043	0.72884425	-13.203175	-19.187515	-13.80104	-5.386475	165	Picardy	89
0.24382655	0.29480815	0.7566132	-12.24053	-17.77261	-13.25802	-4.51459	182	Picardy	89
0.2558223	0.1902477	0.41076205	-13.494565	-22.960645	-13.59934	-9.361305	21	Picardy	90
0.5986121	0.54431495	0.4972454	-8.9401895	-17.601925	-8.8036145	-8.7983105	45	Picardy	90
0.6798126	0.6507084	0.41694105	-7.451285	-16.129075	-7.40669	-8.722385	69	Picardy	90
0.48418565	0.50335335	0.7027964	-12.746675	-19.92082	-13.87889	-6.04193	98	Picardy	90
0.20368175	0.24180155	0.89188285	-16.74655	-21.88735	-19.484455	-2.402895	122	Picardy	90
0.29608145	0.2924617	0.752253	-12.81086	-18.989485	-13.264775	-5.72471	153	Picardy	90
0.19478715	0.14354975	0.49877595	-13.248185	-19.936945	-14.2289	-5.708045	165	Picardy	90
0.16758575	0.18214005	0.64788925	-12.82303	-18.254315	-13.777255	-4.47706	182	Picardy	90
0.5024369	0.46976195	0.54921025	-11.432115	-19.491495	-11.888325	-7.60317	21	Picardy	91
0.6079502	0.5527694	0.450284	-8.8623755	-17.744955	-9.133855	-8.6111	45	Picardy	91
0.6619625	0.58003155	0.30695545	-7.6127575	-16.730285	-7.899538	-8.830747	69	Picardy	91
0.502397	0.5305288	0.7378318	-12.55909	-19.00257	-13.544385	-5.458185	98	Picardy	91
0.4892443	0.50459945	0.7808752	-13.643175	-19.809255	-15.209615	-4.59964	122	Picardy	91
0.3784475	0.40982355	0.7945534	-11.98968	-17.414135	-12.361755	-5.05238	153	Picardy	91
0.25413035	0.2658058	0.75227445	-12.700625	-18.067075	-13.674535	-4.39254	165	Picardy	91
0.2436734	0.23811105	0.7056149	-12.260095	-18.13317	-13.009985	-5.123185	182	Picardy	91
0.4571982	0.34551915	0.33142545	-11.81045	-22.191345	-11.610265	-10.58108	21	Picardy	92
0.727998	0.62503955	0.2775152	-7.8602	-18.01794	-7.6670495	-10.3508905	45	Picardy	92
0.7688531	0.65325615	0.18966545	-6.6463925	-17.77921	-6.3703755	-11.4088345	69	Picardy	92
0.60977425	0.61441675	0.6805096	-11.453045	-18.07843	-12.11032	-5.96811	98	Picardy	92
0.333491	0.37131925	0.8563767	-15.33584	-20.546855	-17.189595	-3.35726	122	Picardy	92
0.1856125	0.18670825	0.7183729	-13.918985	-19.9879	-14.612755	-5.375145	153	Picardy	92
0.1389235	0.15346825	0.72334865	-13.78058	-19.6262	-14.755155	-4.871045	165	Picardy	92
0.20889875	0.2375224	0.7425523	-12.495295	-18.984655	-13.47316	-5.511495	182	Picardy	92
0.4142971	0.3489387	0.50877725	-12.16923	-21.06416	-12.105155	-8.959005	21	Picardy	93
0.6338485	0.6099316	0.54058875	-8.6465645	-16.740255	-8.6031685	-8.1370865	45	Picardy	93
0.60603865	0.62253385	0.58315875	-8.118069	-16.0298	-8.2684635	-7.7613365	69	Picardy	93
0.4880238	0.53707555	0.81949565	-12.70714	-17.946205	-13.935895	-4.01031	98	Picardy	93
0.266348	0.32372745	0.90108275	-16.06552	-20.570925	-18.07883	-2.492095	122	Picardy	93
0.2124683	0.21658835	0.70534355	-13.66224	-19.530575	-14.24228	-5.288295	153	Picardy	93
0.1276383	0.1341603	0.69704365	-13.87699	-19.747305	-14.892935	-4.85437	165	Picardy	93
0.43598905	0.44136535	0.6173876	-10.74382	-17.53354	-11.02666	-6.50688	182	Picardy	93
0.45117085	0.3826671	0.4722537	-11.860855	-21.032895	-12.095035	-8.93786	21	Picardy	94
0.68741195	0.6904089	0.56218655	-8.20022	-16.03359	-8.374406	-7.659184	45	Picardy	94
0.73995605	0.7328051	0.4673565	-6.908031	-15.80807	-6.78846	-9.01961	69	Picardy	94
0.48298255	0.539146	0.8299872	-12.759075	-17.630305	-14.09844	-3.531865	98	Picardy	94
0.2267352	0.2651701	0.8897543	-16.49962	-20.82758	-18.98551	-1.84207	122	Picardy	94
0.28946245	0.3149981	0.7487174	-12.876855	-18.39087	-13.79083	-4.60004	153	Picardy	94
0.26274705	0.26965165	0.68735325	-12.622445	-18.53229	-13.553065	-4.979225	165	Picardy	94
0.4014862	0.4335739	0.7602826	-11.008895	-17.152505	-11.649635	-5.50287	182	Picardy	94
0.432348072528839	0.284695416688919	0.427302211523056	-11.8102312088013	-23.5120868682861	-12.9248018264771	-10.587285041809	21	Picardy	95
0.404931634664536	0.39458841085434	0.378878206014633	-9.06274890899658	-19.0288753509521	-8.35740566253662	-10.6714696884155	45	Picardy	95
0.449570536613464	0.376198828220367	0.38624906539917	-8.42414093017578	-18.5687465667725	-7.67811441421509	-10.8906321525574	69	Picardy	95
0.00533043453469872	0.0134807350113988	0.92646312713623	-18.8089294433594	-23.7663497924805	-19.4651145935059	-4.3012351989746	98	Picardy	95
0.00858130771666765	0.00383742363192141	0.686362087726593	-19.582799911499	-25.6201324462891	-20.5459861755371	-5.074146270752	122	Picardy	95
0.0448499694466591	0.0700726807117462	0.912113308906555	-15.848482131958	-19.8184661865234	-16.8740463256836	-2.9444198608398	153	Picardy	95
0.0378329269587994	0.01063496991992	0.806161940097809	-15.1720933914185	-21.4489593505859	-15.9332971572876	-5.5156621932983	165	Picardy	95
0.120660856366158	0.154493138194084	0.784125208854675	-13.2613554000854	-18.4448318481445	-14.8930206298828	-3.5518112182617	182	Picardy	95
0.189376	0.1745917	0.6614806	-13.59344	-22.10208	-13.858175	-8.243905	21	Picardy	96
0.48748455	0.46392115	0.51402535	-8.796777	-17.74954	-8.9846345	-8.7649055	45	Picardy	96
0.38205965	0.3731427	0.6176755	-9.0717155	-17.56571	-9.1563695	-8.4093405	69	Picardy	96
0.0121219	0.036438125	0.858821	-18.21528	-23.274255	-19.8912	-3.383055	98	Picardy	96
0.005163093	0.0089175565	0.8472355	-19.70281	-25.29714	-21.23854	-4.0586	122	Picardy	96
0.06564686	0.07482593	0.8219906	-15.46535	-20.95757	-17.09361	-3.86396	153	Picardy	96
0.1178623	0.1199275	0.7540878	-14.00898	-19.9388	-15.2911	-4.6477	165	Picardy	96
0.28806965	0.2892092	0.6476149	-11.885405	-17.960555	-12.51474	-5.445815	182	Picardy	96
0.2357032	0.2267987	0.63133695	-13.224905	-21.807545	-13.661345	-8.1462	21	Picardy	97
0.4794636	0.51718545	0.68765725	-8.789209	-16.50361	-8.9730515	-7.5305585	45	Picardy	97
0.5333601	0.56661595	0.6536947	-7.620418	-15.724105	-7.6997395	-8.0243655	69	Picardy	97
0.02387375	0.048075365	0.823682	-17.850195	-23.15583	-19.145195	-4.010635	98	Picardy	97
0.0032634525	0.004560603	0.8202807	-19.68601	-25.294605	-21.17361	-4.120995	122	Picardy	97
0.1414521	0.15492445	0.810152	-14.61176	-20.264135	-15.99537	-4.268765	153	Picardy	97
0.1707592	0.16522355	0.71564615	-13.495695	-19.75535	-14.45255	-5.3028	165	Picardy	97
0.45747475	0.4784703	0.68044815	-10.57875	-16.445725	-11.136285	-5.30944	182	Picardy	97
0.2370363	0.2156608	0.7161795	-13.21442	-21.55514	-14.10657	-7.44857	21	Picardy	98
0.5233316	0.5045509	0.4377605	-8.729646	-17.58031	-8.605786	-8.974524	45	Picardy	98
0.5736873	0.4471551	0.2713955	-7.233593	-19.00434	-7.149028	-11.855312	69	Picardy	98
0.430462	0.3886158	0.6140429	-13.30006	-19.8727	-13.97702	-5.89568	98	Picardy	98
0.18651	0.1912078	0.6769301	-16.93316	-22.17798	-16.95093	-5.22705	122	Picardy	98
0.288214	0.295753	0.7559096	-13.073	-18.75724	-14.82344	-3.9338	153	Picardy	98
0.3422818	0.3734008	0.831592	-11.88862	-16.01905	-12.98476	-3.03429	165	Picardy	98
0.4047846	0.3964266	0.6098036	-10.98355	-17.74045	-11.42386	-6.31659	182	Picardy	98
0.4059849	0.3114114	0.4352499	-11.99977	-22.47596	-12.06415	-10.41181	21	Picardy	99
0.8522915	0.7413663	0.08194415	-5.96328	-17.14683	-5.565693	-11.581137	45	Picardy	99
0.8322119	0.7420265	0.2052864	-4.753785	-16.47491	-4.615112	-11.859798	69	Picardy	99
0.1256897	0.1466119	0.7473809	-16.45167	-22.81463	-16.83022	-5.98441	98	Picardy	99
0.06119093	0.09214021	0.8678598	-18.39472	-22.72443	-20.38793	-2.3365	122	Picardy	99
0.2296999	0.2450738	0.814274	-13.68064	-19.37977	-15.22266	-4.15711	153	Picardy	99
0.145676	0.1421659	0.7471128	-13.77425	-20.08838	-14.90108	-5.1873	165	Picardy	99
0.3201515	0.3398232	0.7401898	-11.63377	-17.70581	-12.47117	-5.23464	182	Picardy	99
0.4560789	0.398806	0.473151355981827	-11.63946	-21.28987	-11.66405	-9.62582	21	Picardy	100
0.579784393310547	0.4486002	0.1745211	-8.115855	-19.17095	-7.579669	-11.591281	45	Picardy	100
0.614161	0.431373357772827	0.147288590669632	-6.845363	-19.57247	-6.308001	-13.264469	69	Picardy	100
0.1950506	0.1302016	0.4348823	-15.72493	-25.00019	-15.75051	-9.24968	98	Picardy	100
0.3371212	0.3584024	0.7639833	-15.29639	-20.94711	-16.30379	-4.64332	122	Picardy	100
0.7112477	0.7256764	0.6733657	-8.679979	-15.26179	-9.372504	-5.889286	153	Picardy	100
0.5812174	0.593029797077179	0.6686113	-9.656559	-16.00065	-10.42727	-5.57338	165	Picardy	100
0.4751884	0.4502673	0.5145199	-10.44266	-17.63343	-10.70756	-6.92587	182	Picardy	100
0.3170042	0.2377601	0.5172178	-12.63949	-22.50653	-12.67269	-9.83384	21	Picardy	101
0.5658467	0.5168903	0.4656841	-8.073158	-17.60269	-8.023956	-9.578734	45	Picardy	101
0.5618609	0.4783936	0.4107779	-7.347034	-17.40705	-7.246984	-10.160066	69	Picardy	101
0.1743901	0.185368	0.6971493	-15.93916	-22.10356	-16.73613	-5.36743	98	Picardy	101
0.1145564	0.1488216	0.851711	-17.71844	-22.3484	-19.37273	-2.97567	122	Picardy	101
0.3933685	0.4012757	0.7153028	-11.98101	-18.22986	-12.59276	-5.6371	153	Picardy	101
0.2664766	0.2734357	0.7212593	-12.59676	-18.66128	-13.31302	-5.34826	165	Picardy	101
0.4245747	0.4782554	0.7867898	-10.83151	-15.87127	-12.02041	-3.85086	182	Picardy	101
0.21555625	0.1615009	0.53377175	-13.37571	-23.42134	-13.518285	-9.903055	21	Picardy	102
0.35055385	0.2051518	0.2330972	-9.742041	-20.88355	-9.365831	-11.517719	45	Picardy	102
0.3754188	0.25879695	0.3321642	-9.1354155	-20.00829	-8.760689	-11.247601	69	Picardy	102
0.25737505	0.2405869	0.5772426	-15.082955	-22.330615	-15.452665	-6.87795	98	Picardy	102
0.22465915	0.23167155	0.73537535	-16.520135	-22.56878	-17.659	-4.90978	122	Picardy	102
0.46012595	0.49024935	0.79317955	-11.287765	-16.584695	-12.518605	-4.06609	153	Picardy	102
0.22796135	0.2316367	0.7410287	-12.95656	-18.89258	-14.175825	-4.716755	165	Picardy	102
0.4919256	0.5009725	0.60307005	-10.31407	-16.513325	-10.968105	-5.54522	182	Picardy	102
0.27447335	0.20728	0.52251765	-12.94822	-22.699735	-13.200805	-9.49893	21	Picardy	103
0.55577615	0.5358324	0.4415583	-8.2916875	-17.15915	-8.0995025	-9.0596475	45	Picardy	103
0.6377217	0.6609626	0.6004268	-6.618057	-15.39364	-7.165892	-8.227748	69	Picardy	103
0.07451515	0.10908125	0.856446	-17.103635	-22.108645	-18.64882	-3.459825	98	Picardy	103
0.040939605	0.0332974	0.74208945	-18.742955	-24.26006	-19.439175	-4.820885	122	Picardy	103
0.1687361	0.17419345	0.82813865	-14.321395	-19.93301	-15.36995	-4.56306	153	Picardy	103
0.024710395	0.039580565	0.82572785	-15.407795	-20.07396	-16.75781	-3.31615	165	Picardy	103
0.4144349	0.3374441	0.3240135	-10.909415	-19.218765	-10.9659	-8.252865	182	Picardy	103
0.3625328	0.3224069	0.5812691	-12.31217	-21.05518	-12.50702	-8.54816	21	Picardy	104
0.7526456	0.7645076	0.5014806	-6.685805	-15.8706	-6.724882	-9.145718	45	Picardy	104
0.656067	0.6720541	0.5405982	-6.443395	-14.67816	-6.017284	-8.660876	69	Picardy	104
0.2167501	0.2453449	0.7456821	-15.50525	-21.74887	-16.44749	-5.30138	98	Picardy	104
0.09162443	0.1142631	0.8356139	-17.9905	-22.96956	-18.71124	-4.25832	122	Picardy	104
0.2779775	0.2997254	0.8100457	-13.1793	-17.89771	-14.04813	-3.84958	153	Picardy	104
0.08780655	0.09383886	0.8127825	-14.33008	-19.677	-15.38235	-4.29465	165	Picardy	104
0.2245012	0.2441206	0.7392845	-12.4016	-17.73452	-13.14006	-4.59446	182	Picardy	104
0.06833576	0.05650619	0.6673553	-14.59154	-23.85209	-15.05437	-8.79772	21	Picardy	105
0.1430231	0.09031191	0.5614274	-11.28268	-20.50029	-11.54059	-8.9597	45	Picardy	105
0.1797267	0.1673977	0.6639518	-11.02951	-19.42899	-11.32455	-8.10444	69	Picardy	105
0.110511	0.1371739	0.7485901	-16.63133	-22.75858	-17.25734	-5.50124	98	Picardy	105
0.001532074	0.004304002	0.847	-19.88333	-25.27208	-21.87931	-3.39277	122	Picardy	105
0.1942634	0.2082711	0.8314459	-14.0512	-19.81837	-15.54844	-4.26993	153	Picardy	105
0.1476472	0.1441603	0.7169566	-13.71407	-20.1438	-14.60295	-5.54085	165	Picardy	105
0.271387	0.2674863	0.6233572	-12.01213	-18.72983	-12.2127	-6.51713	182	Picardy	105
0.251472681760788	0.214479766786098	0.562980651855469	-13.1109275817871	-22.6493663787842	-13.3307638168335	-9.3186025619507	21	Picardy	106
0.480401054024697	0.384326756000519	0.318738266825676	-8.85483264923096	-18.9368705749512	-8.48673105239868	-10.4501395225525	45	Picardy	106
0.623992681503296	0.553460568189621	0.354011550545693	-6.75067520141602	-17.5971813201905	-6.39140915870667	-11.2057721614838	69	Picardy	106
0.0714608579874039	0.0947132296860218	0.761696010828018	-17.067479133606	-23.0807161331177	-17.9957761764527	-5.08493995666505	98	Picardy	106
0.0828396677970887	0.0988362915813923	0.818145632743835	-18.122392654419	-23.6055345535279	-19.4153547286988	-4.1901798248291	122	Picardy	106
0.237929120659828	0.260961011052132	0.825925260782242	-13.5951838493347	-18.7363071441651	-15.0366878509522	-3.6996192932129	153	Picardy	106
0.0831308215856552	0.0918370336294174	0.795600861310958	-14.3825664520264	-20.0300197601319	-15.8862743377686	-4.1437454223633	165	Picardy	106
0.313508883118629	0.358687281608582	0.790447443723679	-11.6858220100403	-16.758641242981	-12.7603259086609	-3.99831533432005	182	Picardy	106
0.34659195	0.3012971	0.5428439	-12.427215	-21.793465	-12.653985	-9.13948	21	Picardy	107
0.60945905	0.6125464	0.5281253	-7.874596	-16.72828	-7.7957685	-8.9325115	45	Picardy	107
0.61524535	0.64513385	0.5815668	-6.8349615	-15.41954	-6.7796985	-8.6398415	69	Picardy	107
0.19289275	0.22463845	0.7860793	-15.757515	-21.37698	-16.807985	-4.568995	98	Picardy	107
0.12231155	0.15193525	0.8550674	-17.642315	-22.31839	-19.350035	-2.968355	122	Picardy	107
0.25766535	0.27386305	0.7945379	-13.39096	-19.02737	-14.646345	-4.381025	153	Picardy	107
0.20835555	0.2209626	0.7571073	-13.140415	-18.999055	-14.407265	-4.59179	165	Picardy	107
0.3913959	0.4280369	0.7487546	-11.08693	-16.554275	-12.061545	-4.49273	182	Picardy	107
0.2779007	0.2345239	0.55633925	-12.949595	-22.51926	-13.3022	-9.21706	21	Picardy	108
0.4821411	0.398989	0.36258025	-8.7745145	-19.159405	-8.5682415	-10.5911635	45	Picardy	108
0.4626281	0.4187181	0.4622411	-8.2988905	-18.105075	-8.0932025	-10.0118725	69	Picardy	108
0.3271748	0.32535975	0.7039676	-14.36398	-20.29724	-15.04203	-5.25521	98	Picardy	108
0.1643264	0.18655785	0.82331665	-17.186265	-21.733615	-19.21988	-2.513735	122	Picardy	108
0.29204995	0.3092708	0.7572391	-13.033165	-18.642555	-14.01806	-4.624495	153	Picardy	108
0.19671575	0.2101301	0.73624545	-13.248445	-19.20215	-14.253095	-4.949055	165	Picardy	108
0.33906095	0.386309	0.79422585	-11.48849	-17.01009	-12.190925	-4.819165	182	Picardy	108
0.214731752872467	0.165785759687424	0.558873474597931	-13.3830852508545	-23.0144577026367	-13.6944808959961	-9.3199768066406	21	Picardy	109
0.113431744277477	0.0551945008337498	0.52713406085968	-11.5940361022949	-21.0394630432129	-11.6027507781982	-9.4367122650147	45	Picardy	109
0.352188169956207	0.295957803726196	0.491125732660294	-9.35824680328369	-19.0748805999756	-9.13021278381348	-9.94466781616212	69	Picardy	109
0.319364547729492	0.334151178598404	0.724073648452759	-14.444429397583	-20.7400398254395	-15.062198638916	-5.6778411865235	98	Picardy	109
0.131074249744415	0.159760981798172	0.86101233959198	-17.5519466400146	-22.3017044067383	-19.2070140838623	-3.094690322876	122	Picardy	109
0.225933060050011	0.251302361488342	0.839700818061829	-13.7197580337524	-18.9943618774414	-15.2707386016846	-3.7236232757568	153	Picardy	109
0.102443307638168	0.123646892607212	0.836581766605377	-14.1460790634155	-19.4438190460205	-15.7236471176147	-3.7201719284058	165	Picardy	109
0.349025994539261	0.397473335266113	0.78447413444519	-11.4134654998779	-16.4239120483398	-12.5908937454224	-3.8330183029174	182	Picardy	109
0.09211264	0.08382089	0.664172	-14.40464	-23.34804	-14.823	-8.52504	21	Picardy	110
0.0374665	0.00323147	0.5294819	-12.26396	-21.84907	-12.47958	-9.36949	45	Picardy	110
0.1704175	0.1545458	0.5971541	-11.11825	-19.92576	-10.95231	-8.97345	69	Picardy	110
0.008994928	0.02559568	0.7611638	-18.12994	-23.9635	-19.38161	-4.58189	98	Picardy	110
0.0002253145	0.002985615	0.8810923	-20.12062	-25.31632	-22.03767	-3.27865	122	Picardy	110
0.1851271	0.2051126	0.846527	-14.14622	-19.78622	-15.55129	-4.23493	153	Picardy	110
0.1883445	0.2066059	0.7248133	-13.32746	-19.2454	-14.49076	-4.75464	165	Picardy	110
0.3569022	0.3614483	0.6153207	-11.35142	-17.6441	-11.89784	-5.74626	182	Picardy	110
0.08199095	0.11910745	0.7725254	-14.389495	-23.09469	-15.12022	-7.97447	21	Picardy	111
0.35964935	0.2525954	0.378321	-9.7009955	-19.67626	-9.606061	-10.070199	45	Picardy	111
0.55221315	0.51764515	0.46226245	-7.439577	-17.27961	-7.141724	-10.137886	69	Picardy	111
0.0054113095	0.02535527	0.8587042	-18.27544	-22.85773	-19.968315	-2.889415	98	Picardy	111
0	0.0012758415	0.93772825	-20.26413	-24.55286	-22.61312	-1.93974	122	Picardy	111
0.25511785	0.25713065	0.72944265	-13.41669	-19.42779	-14.5975	-4.83029	153	Picardy	111
0.23979365	0.2325777	0.6555309	-12.846025	-19.21418	-13.603035	-5.611145	165	Picardy	111
0.2994658	0.2922367	0.67561015	-11.791115	-17.376025	-12.40875	-4.967275	182	Picardy	111
0.23098595	0.1748471	0.5012902	-13.25792	-22.956885	-13.201895	-9.75499	21	Picardy	112
0.34260835	0.23979195	0.3744502	-9.916099	-20.17905	-9.7922805	-10.3867695	45	Picardy	112
0.42572535	0.3548586	0.45145115	-8.6528665	-18.39728	-8.471377	-9.925903	69	Picardy	112
0.2870716	0.26802035	0.589592	-14.777065	-22.18754	-15.135935	-7.051605	98	Picardy	112
0.1966737	0.205631	0.77799965	-16.82271	-21.810495	-17.978315	-3.83218	122	Picardy	112
0.4100436	0.4502555	0.7938557	-11.80785	-16.90151	-13.06156	-3.83995	153	Picardy	112
0.2323148	0.23227015	0.6372604	-12.91589	-18.959795	-13.76932	-5.190475	165	Picardy	112
0.40420625	0.41203835	0.702685	-10.988	-16.561685	-11.68199	-4.879695	182	Picardy	112
0.1989748	0.1698075	0.6189721	-13.4951	-22.6017	-13.99635	-8.60535	21	Picardy	113
0.1569565	0.114152	0.5596901	-11.28201	-20.26192	-11.30771	-8.95421	45	Picardy	113
0.2768067	0.2651109	0.6233186	-10.08132	-18.80641	-10.2549	-8.55151	69	Picardy	113
0.2314584	0.254362	0.7117387	-15.34991	-21.66116	-16.13023	-5.53093	98	Picardy	113
0.09345195	0.1201197	0.8437148	-17.9797	-22.80949	-19.78641	-3.02308	122	Picardy	113
0.3736053	0.3957105	0.7825695	-12.18625	-17.88236	-13.60042	-4.28194	153	Picardy	113
0.185751	0.1984023	0.7799452	-13.35087	-18.74429	-14.59222	-4.15207	165	Picardy	113
0.2745845	0.2999941	0.7460868	-12.00553	-17.19031	-12.90454	-4.28577	182	Picardy	113
0.141127	0.08930463	0.5557543	-14.00626	-23.76763	-14.29282	-9.47481	21	Picardy	114
0.2801286	0.2087972	0.4262943	-10.28931	-20.01619	-10.23747	-9.77872	45	Picardy	114
0.2246446	0.2070878	0.6333747	-10.59534	-19.45897	-10.307	-9.15197	69	Picardy	114
0.06510407	0.1106843	0.8470459	-17.21527	-22.09066	-18.61111	-3.47955	98	Picardy	114
0.006798898	0.02138707	0.8985738	-19.53421	-23.78447	-21.66667	-2.1178	122	Picardy	114
0.1966898	0.209745	0.8194051	-14.02344	-19.68949	-15.38506	-4.30443	153	Picardy	114
0.2493229	0.2389032	0.6765463	-12.75701	-19.46977	-13.77531	-5.69446	165	Picardy	114
0.1852902	0.1991248	0.696754	-12.67223	-18.70319	-13.40449	-5.2987	182	Picardy	114
0.1743535	0.1408697	0.5771046	-13.6971	-23.25461	-13.88279	-9.37182	21	Picardy	115
0.3972342	0.2734	0.2794332	-9.355699	-20.26362	-9.206038	-11.057582	45	Picardy	115
0.4021319	0.281361	0.3375096	-8.87918	-19.89699	-8.584475	-11.312515	69	Picardy	115
0.3338832	0.3157205	0.5917432	-14.29612	-21.76369	-14.70989	-7.0538	98	Picardy	115
0.1438558	0.1639179	0.8085554	-17.40402	-22.6803	-18.74299	-3.93731	122	Picardy	115
0.345954	0.3622307	0.8073442	-12.47339	-18.12167	-13.80999	-4.31168	153	Picardy	115
0.2040979	0.212537	0.7441248	-13.17948	-19.54423	-14.26099	-5.28324	165	Picardy	115
0.355165	0.3467898	0.6139525	-11.36582	-17.87345	-11.92998	-5.94347	182	Picardy	115
