# Supplementary material for: Estimating crop parameters using Sentinel-1 and 2 datasets and geospatial field data
Source: Data Brief. 2021 Sep 21;38:107408. doi: 10.1016/j.dib.2021.107408 (PMC8477130; doi:10.1016/j.dib.2021.107408)
Supplement: Supplementary file 2 [file mmc2.zip › mmc2.csv]

Band2	Band3	Band4	Band5	Band6	Band7	Band8	Band11	Band12	Band8A	LAI	NDVI	GNDVI	REIP	IRECI	S2REP	MCARI	MTCI	SAVI	MSAVI	WDVI	PSSRa	NDI45	DOY	Region	ID
476.647354125977	788.801177978516	781.695617675781	1340.7529296875	2477.57409667969	2692.14624023438	2884.98376464844	1581.73101806641	1027.63488769531	2812.92407226563	0.751024007797241	0.551113947205239	0.54243080835134	713.739133037632	0.353820392603688	717.021741407928	0.0792681507599693	2.03332192044984	0.366632334695301	0.455060137077611	0.172950234985352	0.190749893188477	0.266325710538395	19	Brittany	1
438.767974853516	1008.2433166504	695.626434326172	1394	4472.41577148438	5531.96264648438	5591.72924804688	1518.36303710938	694	5555.02709960938	4.35678005218506	0.77606779857506	0.690960844262142	722.354473008264	1.53262149169077	724.560163882231	0.125155606762914	4.35749316050545	0.648272535823518	0.689503270144603	0.452531455993653	0.482171759033203	0.333292968113165	99	Brittany	1
420.136138916016	921.733520507813	612.839324951172	1416.12554931641	4419.71362304688	5410.39111328125	5658.72998046875	1188.42535400391	579.491027832032	5546.62768554688	5.0219898223877	0.796526137905468	0.708949493550231	721.331585762659	1.5117644998752	723.665137542327	0.162277771235369	3.79579220717057	0.673375782966092	0.705075871351014	0.476803846740723	0.481864688110352	0.396641412571276	129	Brittany	1
304.165237426758	886.717681884766	623.152465820313	1682.06616210938	2789.28674316407	3151.5	3391.65686035157	1144.7328491211	574.558532714844	3694.55895996094	2.3351036310196	0.66693532309566	0.558642367044949	707.13762190745	0.415345050671476	711.245419169019	0.244813869257385	1.03990763704877	0.45931584312671	0.549580567176078	0.244549732971192	0.252011099243164	0.459566807733992	172	Brittany	1
414.667266845703	742.913024902344	470.006774902344	1517.13732910156	4277.474609375	4767.0693359375	5300.83837890625	1668.57360839844	806	5031.61962890625	2.85070323944092	0.820207673626099	0.730672506633217	715.873179760409	1.22529017410376	718.889032290358	0.281145710325296	2.67876353477152	0.6703198890483	0.708757758616498	0.459185597229004	0.429924975585937	0.523035500267256	19	Brittany	2
433.221435546875	1095.61413574219	759.529541015625	1553.55688476563	4606.53662109375	5561.2880859375	5689.0849609375	1610.86999511719	778	5668.47119140625	4.13735723495483	0.757763444656365	0.666426446070519	720.977451682727	1.39786985307718	723.355270222386	0.142560223588142	3.85865399443639	0.643905936202624	0.686930731722609	0.453088345336914	0.477215490722656	0.342710186310484	99	Brittany	2
400.533447265625	890.26123046875	488.524383544922	1430	4688.85791015625	5628.35693359375	5883.72900390625	1212	581.809020996094	5709.876953125	5.1159839630127	0.839713045680222	0.725120260130009	719.865485580554	1.67615700792632	722.382299882984	0.253000229816917	3.39880346351334	0.714390419438443	0.725090701329101	0.517105184936523	0.51502734375	0.494476145577448	129	Brittany	2
480.346557617188	1033.99035644531	1049.82189941406	1954.86486816406	2646.02099609375	2933.47827148438	3175.392578125	1735.29321289063	947	3496	1.19897544384003	0.474487717248288	0.476916003572372	700.64458211263	0.251321136685783	705.564009348552	0.14194227258065	0.724386912245681	0.347796229189322	0.434480231801241	0.161638342285156	0.189070764160157	0.311983597693955	172	Brittany	2
393.83837890625	725.4375	440.838958740234	1404.30590820313	3970.828125	4371.4013671875	4756.8037109375	1425.27124023438	694.852478027344	4560.50927734375	2.41367077827454	0.816077258832862	0.712319084746342	715.542202731622	1.10408101402741	718.599427390169	0.258382010780931	2.66060521734971	0.632899302278725	0.688936270304782	0.408476753234863	0.392901370239258	0.518690570338891	19	Brittany	3
479.060638427734	1293.05432128906	952.570190429688	1792	4824	5821	5886.3388671875	1565.79382324219	763	5812	4.41565418243408	0.716909066368583	0.634183891169293	721.126413082417	1.29523986432049	723.485611447115	0.135606228321034	3.64025631594341	0.62303634585917	0.670463723107389	0.443977239990234	0.485160992431641	0.302625571540154	99	Brittany	3
422.513854980469	948.112243652344	560.406921386719	1547	4711.48388671875	5597.09375	5844.1142578125	1130	551.174987792969	5687.0947265625	5.0480580329895	0.817309780920245	0.707361501605229	719.315611370067	1.52868665004024	721.901159948809	0.236387817894557	3.20626084974425	0.69459591508272	0.715496899536386	0.500260440063477	0.504500891113281	0.466167111295993	129	Brittany	3
356.384948730469	884.509155273438	872.295959472656	1804	2447.26342773438	2731	2972.62133789063	1396	761.360534667969	3292.0185546875	1.55463027954102	0.515525184388458	0.503986527227431	698.931170999014	0.247455284343342	704.064774624137	0.151417864679817	0.654726971280807	0.355775537845384	0.443405016576577	0.166194723510743	0.185423767089844	0.344597513746597	172	Brittany	3
411.254821777344	753.840393066406	505.799865722656	1443.81762695313	3739.86450195313	4080.90698242188	4566.8505859375	1401	676.793518066406	4262.3232421875	2.0535101890564	0.77809648817739	0.693554973728165	714.943887869456	0.930902180406998	718.075901885774	0.216566932768897	2.43902673827089	0.600185439006011	0.667919139158565	0.376998483276367	0.356291998291016	0.474560375397244	19	Brittany	4
461.227722167969	1118.44592285156	794.357971191406	1613.2841796875	4680.77294921875	5722.09814453125	5885.45703125	1558.50805664063	763.303344726563	5727.07861328125	4.46419620513916	0.757229790260792	0.672585828556895	721.418652330246	1.45814395335673	723.741320788965	0.14376415911452	3.86181627720516	0.651013757796297	0.688526272852451	0.468004025268555	0.493859899902344	0.337517375739913	99	Brittany	4
444.710083007813	1041.18530273437	666.497619628906	1674.55090332031	4732.89013671875	5575.92236328125	5895.7841796875	1252.5791015625	641	5687.42529296875	4.62486362457275	0.783833816492683	0.681690703183705	718.960253553424	1.37546119118989	721.590221859246	0.218035132829035	3.03060729599048	0.674991073589985	0.705469674281197	0.487546398925781	0.488115618896484	0.426423890058212	129	Brittany	4
367.553802490234	960.328735351563	745.653991699219	1798.38854980469	2688.1103515625	3023.287109375	3260.2509765625	1285.71716308594	673.622619628906	3547.62524414063	1.88308596611023	0.603255965008227	0.519178731686669	703.324917750531	0.336061031801707	707.909303031715	0.210378065749205	0.828822074625275	0.418920274789304	0.509747688089868	0.213785604858398	0.226697363281251	0.411224415185366	172	Brittany	4
433.059097290039	803.035980224609	497.549148559571	1579.74731445313	4454.71166992188	4885.47875976563	5289.05859375	1642.07220458985	777.922546386719	5089.43725585938	2.90554440021515	0.815015578041265	0.717047284839101	715.626637004982	1.24037916262474	718.673307379359	0.292885386460424	2.64657088909043	0.665028927008288	0.705544616766838	0.453789092254639	0.438997532653809	0.520735680625057	19	Brittany	5
456.030868530274	1142.89099121094	787.695129394531	1641.54931640626	4937.43774414063	6019.56665039063	6107.67993164063	1600	744.129333496094	6056.5	5.13588500022888	0.767611456150221	0.679942031753367	721.443147486	1.54881327905086	723.762754050249	0.156448513083084	3.82645071376017	0.667035665629743	0.696691199312729	0.488629614257813	0.520030984497071	0.350615137722794	99	Brittany	5
431.842437744141	995.140319824219	606.993530273438	1591	4772	5652.9228515625	5920.6005859375	1194.11798095703	585.119903564454	5761.85791015625	5.06507372856141	0.804174660367431	0.699122121805329	719.339771420558	1.51108235934663	721.922299992988	0.226514067041291	3.20573850344268	0.691949536712118	0.712951215796752	0.502584704589844	0.505897213745118	0.446985691886857	129	Brittany	5
306.630493164063	884.562042236328	704.555450439453	1813.31079101563	2769.8076171875	3111.73974609376	3376.67858886719	1201.85803222657	597.413635253907	3702.08801269532	2.21201038360596	0.630602123422692	0.55732222671245	704.161427165404	0.36919312628189	708.641248769728	0.237440425479085	0.877555689510534	0.442080016625951	0.533241094984603	0.232522253417969	0.240892037963868	0.44066793706982	172	Brittany	5
480.018264770508	828.399291992188	994.290802001953	1555.02020263672	2039.15142822266	2157	2323.29858398438	1839	1237.39031982422	2272.80493164063	0.287668108940125	0.33125332006284	0.420920637423875	711.414480093055	0.13331116453044	714.987670081423	0.0405650987408727	1.39170814728761	0.197548811331966	0.257057392552924	0.0565241378784181	0.099816851806641	0.16832466066989	19	Brittany	6
383.912811279297	701.269287109376	525.177307128906	1084.14562988281	2920.25146484375	3654.35754394532	3683.43969726563	1715.71380615235	931.304443359375	3752.75866699219	2.14332664012909	0.775688078908695	0.694190886924928	721.626182921675	0.941711895341994	723.922910056466	0.11532945839263	3.56533537394195	0.534991889852556	0.615883673681816	0.30382236328125	0.322087942504883	0.365165288249039	99	Brittany	6
247.328201293945	451.501556396485	285.091995239258	764.339324951172	2852.58825683594	3990.75219726563	4241.9404296875	1235.40832519532	594.458435058594	4161.66455078125	4.03901958465576	0.857930049112484	0.784371268251763	724.873149140839	1.39530858112552	726.764005498234	0.121418093956692	4.33483674249852	0.625308818595999	0.684087659452626	0.384404033660889	0.373791159057617	0.444516544517651	129	Brittany	6
252.758506774903	593.550354003907	587.395904541016	1127.26489257813	2364.32092285157	3049.94006347657	3204.5888671875	1459.38665771485	815.537292480469	3517.21325683594	2.07941806316376	0.65541260669541	0.650015668531308	719.81104956693	0.43821804352036	722.334668371064	0.104260316702508	1.99003577048263	0.43890252996354	0.529214962454158	0.229136720275879	0.240375463867188	0.376950538161092	172	Brittany	6
463.129425048828	760.290740966797	558.999450683594	1641.96984863282	4438.90551757813	4896	5270.1943359375	1583.96789550782	736.629455566407	5065.611328125	2.92888057231904	0.795390683183383	0.732427027272221	715.494605775707	1.17416143719892	718.557780053744	0.266597171593229	2.5722937313133	0.653701250838756	0.698592722775103	0.444464924621582	0.433642312622071	0.491626702293053	19	Brittany	7
421.343322753907	998.068359375	652.242431640625	1428.21325683594	4742.51342773438	5846.2978515625	5946.4658203125	1547.12280273438	700.027313232422	5906.95166015625	5.12524795532227	0.798904974194522	0.707850111008237	722.070457470408	1.72982865077076	724.311650286607	0.148418259909618	4.31349523393069	0.68468576562353	0.707970118994375	0.49620841217041	0.518922833251953	0.369578977024679	99	Brittany	7
450.196365356446	1156.8023071289	809.021606445313	1730.705078125	4813.88989257813	5767	6034.16796875	1313.11083984375	674	5895.7197265625	5.16522431373597	0.754335810009684	0.665897436330282	720.371791286082	1.38956405535751	722.825317375322	0.172094562179477	3.44548953109912	0.663046694005051	0.695713219562455	0.484014205932617	0.4972736328125	0.365303640989107	129	Brittany	7
447.373916625976	1041.81414794922	888.852355957032	2072.90209960938	3025.33142089844	3361.00146484375	3597.62561035157	1413.11303710938	716.938934326172	3904.49938964844	1.81912976503372	0.583663417972886	0.526546963336728	701.581858461904	0.368283411126837	706.384126154165	0.22754190589292	0.797848705325306	0.431213966535409	0.52166514100469	0.22904292755127	0.248559729003906	0.399784786476077	172	Brittany	7
477.179077148438	801.192932128906	775.928771972656	1313.38269042969	2259.18603515625	2436.6708984375	2640.68872070313	1429	900	2544.93627929688	0.695780217647553	0.506900143558365	0.509260563761881	713.048175223214	0.288094670391083	716.417153320313	0.0627346046653422	1.96112626316781	0.325151581871024	0.409284243326615	0.142470361328126	0.162209460449219	0.237439068057205	19	Brittany	8
456.154235839844	989.304443359375	688.482666015625	1394.2109375	4491.56591796875	5548.66259765625	5652.91162109375	1644.49792480469	790	5566.42236328125	4.17293787002564	0.782935868562973	0.700946421523743	722.221233987204	1.57409161608117	724.443579738804	0.129661647992905	4.38175687473435	0.65934939632978	0.696627143562409	0.465030236816406	0.484248944091797	0.342141133934453	99	Brittany	8
450.835083007813	1004.37756347656	706.15869140625	1498.05151367188	4533.189453125	5541.28564453125	5835.2685546875	1296.36328125	652.999572753906	5664.0146484375	4.89412689208984	0.770446446006384	0.687071863907136	721.406055978322	1.43753853264595	723.730298981032	0.148598188206984	3.75227847444691	0.663842063397133	0.699511773148841	0.475449444580078	0.480980529785156	0.359934093186415	129	Brittany	8
325.375518798828	918.0185546875	619.043395996094	1702.89453125	2968.51245117188	3341.61499023438	3600.32006835938	1218.02844238281	605.219848632813	3898	2.41287422180176	0.688099902466634	0.565825127436419	708.472162799649	0.46599783391761	712.413142449693	0.258415653109351	1.11763490668683	0.486467597508902	0.574980888253442	0.268805987548829	0.272257904052734	0.470512417711085	172	Brittany	8
523.273132324219	886.814575195313	970.95166015625	1481.08752441406	2534	2666.47705078125	2849.75854492188	1684.25927734375	1170	2783.76098632813	0.601969361305237	0.468238500460397	0.499478560440841	713.595623637355	0.286973795347008	716.896170682686	0.0587906213308109	2.07117578289048	0.322933944987678	0.407622190760779	0.141383288574219	0.167957745361328	0.206427392091859	19	Brittany	9
412.856628417969	885.005798339844	590.449951171875	1335.47802734375	4299.154296875	5199.009765625	5239.15966796875	1661	764.685119628906	5227.43310546875	3.48497581481934	0.796773762057113	0.709075319757325	721.180658002304	1.48712212549845	723.533075752016	0.147295434443237	3.94980265179686	0.647574016799577	0.692545217052467	0.435750317382812	0.462420629882813	0.38515368401972	99	Brittany	9
433.588165283203	995.805603027344	682.341003417969	1544	4379	5206.9912109375	5410.3896484375	1330.97216796875	702.486145019531	5316.63720703125	3.8958203792572	0.764464253689796	0.676610850642429	719.744809647282	1.27105186921513	722.276708441372	0.168354954182445	3.27434915489907	0.636931982567796	0.684750578605518	0.436757287597656	0.451090435791016	0.384546707526413	129	Brittany	9
356.195281982422	885.528991699219	785.08251953125	1814.23791503906	2810.65307617188	3153.619140625	3387.8173828125	1487.81323242188	752.884887695313	3681	1.75747680664063	0.602923865440383	0.565576449444014	705.39830693347	0.364003616298386	709.723518566787	0.208405488921398	0.924125307458544	0.427742329972164	0.518514438554523	0.223276049804687	0.236759759521484	0.409247655373762	172	Brittany	9
391.816955566406	702.687164306641	577.412078857422	1498.19580078125	3660.54382324219	4027.77905273438	4379.83666992188	1776.34661865235	935	4227.3828125	1.66160207986831	0.747167665373988	0.702324918798882	714.878850783801	0.844573585090001	718.018994435826	0.195764294823133	2.38032137222173	0.571930852102702	0.646114233738334	0.350338104248047	0.344835842895508	0.441755807901663	19	Brittany	10
403.036254882813	939.834167480469	614.829650878907	1361.55047607422	4502.263671875	5489.35498046875	5612.33666992188	1564.20983886719	742.452362060547	5545.78686523438	4.21054100990296	0.797585217960674	0.705017206174174	721.539106153609	1.58486003772249	723.846717884408	0.147366528948839	4.15523670278534	0.663384625116307	0.699018205383848	0.465557020568848	0.487178414916992	0.379162085654193	99	Brittany	10
424.266403198242	1004.57897949219	646.615478515625	1575	4618.22583007813	5514.42138671875	5770.1962890625	1262.33380126953	638.813629150391	5634.30737304688	4.67645907402039	0.789375788974573	0.690979982037485	719.893383145778	1.41777581688677	722.406710252555	0.19633771288287	3.27003256089538	0.670151291842717	0.702820511942481	0.477904679870606	0.484840823364258	0.417223531054563	129	Brittany	10
401.361312866211	966.982788085937	812.640045166016	1980.08337402344	2993.5556640625	3318.33850097657	3560.42712402344	1370.03759765625	682.508758544922	3847.96325683594	1.92838329076767	0.60604519259818	0.545998864539807	702.350966147268	0.373125377780465	707.05709537886	0.235983089207288	0.811639710702957	0.439064581153635	0.529411093127286	0.233676147460938	0.25001557006836	0.419154579933106	172	Brittany	10
411.175201416016	740.600860595703	550.614624023438	1543.96801757813	4002.20947265625	4408.06811523438	4881.61206054688	1840.33239746094	959.413421630859	4579.73217773438	2.0103610754013	0.779494108673535	0.714395105925445	715.399664535563	0.986852624498398	718.474706468618	0.228217675639916	2.56335101624935	0.62325321124547	0.683023407224503	0.405365174865722	0.385868051147461	0.472516229299703	19	Brittany	11
433.267944335937	1071.50640869141	746.633026123047	1518.5	4539.39892578125	5498.09692382813	5702.232421875	1659.42767333985	850.548645019532	5538.80786132813	3.87187147140503	0.758001031144961	0.671401269211693	721.456907198794	1.40395949736454	723.774793798945	0.140055661472267	3.93063544035016	0.649168798688998	0.690758125282666	0.45761936340332	0.473250854492188	0.341760868952495	99	Brittany	11
418.968124389649	944.477569580078	601.853485107422	1520.6904296875	4480.52490234375	5383.00146484375	5742.98095703125	1283.49340820313	663.31918334961	5529.25170898438	4.50099730491638	0.799286228103306	0.700078438272886	719.954960761548	1.41863185558179	722.460590666354	0.199541767543542	3.27986911540761	0.678540362591162	0.708055387832179	0.483773052978516	0.478372662353516	0.429950005903472	129	Brittany	11
416.197158813477	985.476226806641	817.967224121094	2005.33013916015	3053.94775390626	3438.90026855469	3694.18896484376	1431.77886962891	745.591613769532	3990.82092285157	1.86400830745697	0.612599993706449	0.548739414998045	704.162674461018	0.405109347336022	708.64234015339	0.225246354443517	0.888665079187458	0.45309662257248	0.543342015704251	0.246333557128907	0.260963861083985	0.408851826078671	172	Brittany	11
434.778717041016	769.200927734375	491.845581054688	1631.88610839844	4603	5148.36767578125	5660.04443359375	1919.92065429688	894.785705566406	5426.09619140625	3.2436056137085	0.826282142531	0.739428902817864	715.696420406482	1.3216941776698	718.734367855671	0.327477925855795	2.57925225676297	0.696291753075616	0.720346582517748	0.495095387268066	0.465242953491211	0.542426037443494	19	Brittany	12
424.054443359375	1006.67987060547	665.021362304688	1452	4870.64599609375	5960.791015625	6103.66455078125	1629.03308105469	728	6050	5.34261083602905	0.796795790796113	0.708162377727994	721.843096711398	1.77105514090402	724.112709622473	0.15106978324746	4.34258147630919	0.691575022291875	0.709658086862272	0.509714443969727	0.529997869873047	0.370250926732746	99	Brittany	12
477.760406494141	1059.58666992188	706.12158203125	1590	4672.76318359375	5638.0791015625	5923.82958984375	1406.49462890625	695.933959960938	5785.3447265625	4.88213634490967	0.778973146335441	0.686295122259127	720.669832907308	1.46279174421114	723.086103793895	0.172613421589321	3.53406154485919	0.678273144246399	0.705669700001646	0.492168334960938	0.494943286132813	0.381644895222836	129	Brittany	12
410.829650878906	896.491943359375	920.003784179688	1877	2710.05834960938	3020.22119140625	3216.37158203125	1599.7412109375	876	3535	1.39653265476227	0.531279292313702	0.537766192036894	702.292715160737	0.297141459554723	707.006125765645	0.155369704181964	0.773391531121027	0.376632551940122	0.464727523944907	0.182929571533204	0.210136486816407	0.344174179937228	172	Brittany	12
412.118774414063	755.433044433594	467.028869628906	1605.03894042969	4478	4936.72705078125	5479.208984375	1750.76098632813	825	5267.60400390625	3.06682658195496	0.826499068233148	0.733948604479333	715.442509686447	1.24927737653198	718.512195975641	0.32632890137573	2.53794277557085	0.686075313129015	0.716111975634889	0.47749370880127	0.446670782470703	0.544966067051717	19	Brittany	13
428.894836425781	1040.45471191406	687.468322753906	1484	4882.43212890625	5963	6083.76123046875	1561	688.717590332031	6041	5.27988576889038	0.794876185947165	0.702604561024971	721.623257350871	1.72606888039886	723.920350182013	0.151794298926843	4.25093064069329	0.687925467626613	0.708714772642357	0.504658819580078	0.522362658691406	0.362741202900247	99	Brittany	13
446.340637207031	992.043151855469	645.34423828125	1545.96630859375	4663.3203125	5608.71240234375	5882.48388671875	1243.26574707031	603.702209472656	5732.9580078125	5.00680828094482	0.794950733623734	0.699530985470465	720.195564431451	1.4920457620547	722.67111887752	0.190453485713032	3.4610836044702	0.679958764157277	0.707435839261702	0.489511148071289	0.495734185791016	0.411517342844889	129	Brittany	13
430.635925292969	977.841125488281	915.696166992188	1959.26879882813	2833.58813476563	3145	3348.42578125	1501	804	3653.16723632813	1.49574983119965	0.540810164632903	0.516942218327842	700.870349950501	0.311226714704925	705.761556206688	0.186486435625778	0.758032248859842	0.394001372619877	0.483252529194624	0.19782658996582	0.221664868164063	0.364602585653618	172	Brittany	13
333.233154296875	656.132751464844	756.772644042969	1220.14611816406	1896.4677734375	2082.35571289063	2308.83935546875	2140.85131835938	1402.77270507813	2273.63659667969	0.327064916491509	0.460725825325305	0.513176206049883	711.77630492369	0.19940783020041	715.304266808229	0.0566026554373583	1.41913142585152	0.282192520175677	0.359866164017109	0.113021815490723	0.131253228759766	0.234486245253603	19	Brittany	14
290.868896484375	496.361343383789	361.734817504883	810.046966552735	2557.70935058594	3363.72497558594	3506.091796875	1797.88177490235	956.991516113282	3602.96948242188	2.21333003044129	0.804419428271873	0.740811007614625	724.124962229149	0.943685459120007	726.109341950505	0.0850153778663236	3.93384502524233	0.529957466058415	0.612313774235856	0.295171426391602	0.299956100463868	0.38428234959068	99	Brittany	14
226.888145446777	381.915664672852	230.293426513672	626.391632080078	2574.06457519532	3691.17626953125	3882.80200195313	1202.51123046875	549.182006835938	3880.99743652344	3.91407096385956	0.882563931139088	0.81149517800882	727.105530962766	1.41768291613737	728.71733959242	0.0965971619856771	4.91719670630577	0.601356332292152	0.668650125237523	0.353636863708496	0.345844051361085	0.471226316526429	129	Brittany	14
236.22599029541	570.785766601563	588.256072998047	1116.22650146485	2138.57592773438	2674.52294921876	2866.77282714844	1612.82806396485	958.910583496094	3113.38952636719	1.87352228164673	0.640090321789539	0.650368959229424	720.343476740052	0.407374685199582	722.800542147546	0.0786850804958117	1.99350898368211	0.403097173844155	0.493429146769115	0.19815140991211	0.210619949340821	0.309804922871102	172	Brittany	14
416.313262939453	716.278564453125	653.052001953125	1087.78076171875	1740.68981933594	1851	1972.978515625	1223	808.004516601563	1878.27612304688	0.391868323087692	0.479488603808747	0.441473130916207	710.245059840937	0.192155582289472	713.96442736082	0.0588018200160763	1.54018696320515	0.259090306421423	0.331767330453259	0.0990334411621093	0.119040106201172	0.248185373965612	19	Brittany	15
207.035415649414	362.575408935547	164.205017089844	548.627868652344	2975.89794921875	4392	4488.15478515625	1247.8662109375	513.379821777344	4535.703125	5.10759830474854	0.927840220219826	0.847332491706854	728.522606575039	2.27349397986342	729.957280753159	0.117366323406234	6.26936908888339	0.671114312411366	0.712393000876876	0.423412804412842	0.422853590393066	0.541208875990587	99	Brittany	15
234.069519042969	409.688110351563	199.029022216797	640	3304.10205078125	5131.7880859375	5399.224609375	1347.98352050781	582.038024902344	5309.7294921875	6.54568767547607	0.925333890172567	0.851966810744801	730.426347027701	2.5452093274934	731.623053649238	0.128699001052119	5.99086212926009	0.736044607549009	0.740833050607635	0.510017131042481	0.493577769470215	0.528128618000044	129	Brittany	15
810.109313964844	1621.02978515625	1707.99145507813	2839.45385742188	4111	4617.57568359375	4898.51513671875	2484.13720703125	1427.54565429688	5228.65283203125	1.99274432659149	0.456149682247197	0.479763469316572	710.613379716632	0.415144002255047	714.286707252053	0.143630506190926	1.13465896776906	0.409987850689021	0.496267873051442	0.231237054443359	0.288831604003906	0.243232776152018	172	Brittany	15
485.094024658203	766.189147949219	825.079284667969	1138	1461	1530.26794433594	1638.00061035156	1211.076171875	886.465759277344	1570.94079589844	0.0420278832316399	0.30093480216228	0.33586159993043	705.908236409804	0.0903271567028886	710.169706858578	0.0323593102352965	1.07940508279906	0.163412705064672	0.213871107689217	0.0403537536621091	0.0704209716796875	0.157208622321932	19	Brittany	16
219.936004638672	391.236267089844	194.730087280273	596.691101074219	2727.65649414063	3749	3832.4814453125	1233.81896972656	543	3868.61010742188	3.5799708366394	0.901645600284781	0.811028998473614	725.835108086047	1.64442261839337	727.605719575292	0.112538964427593	5.30917826379291	0.605793211876764	0.671202028605242	0.35490503768921	0.356198985290527	0.510657876044606	99	Brittany	16
222.134552001953	376.078948974609	209.74577331543	595.508850097656	2793.23754882813	4133.42333984375	4387.68505859375	1192	521.406982421875	4311.1357421875	4.89337921142578	0.903705809671518	0.832848658253196	728.680231784637	1.84807343158728	730.095202811558	0.0983848854028753	5.67911514199722	0.651434655965429	0.70140426616977	0.406031591033936	0.392142617797852	0.481945626810894	129	Brittany	16
236.214614868164	578.824035644531	626.660827636719	1170.83227539063	2013.24755859375	2454.76000976563	2646.02368164063	1455.56787109375	838.763000488281	2889.26245117188	1.74713444709778	0.59681555401418	0.621666942667033	717.801439568206	0.319361844740501	720.57625962218	0.0787401528802599	1.61717991208043	0.367031325679849	0.455377752075896	0.171309985351562	0.182976855468751	0.303574816793581	172	Brittany	16
542.668701171875	894.542114257813	1037.67419433594	1481.69451904297	2035.25299072266	2181.71423339844	2381.45910644532	2010.04974365235	1419.10327148438	2318.41479492188	0.318725824356079	0.353883314496968	0.41805043646447	709.604467908581	0.157040486984202	713.403909420008	0.0456602351354289	1.28525251282985	0.238892498958833	0.308101177652173	0.0820692840576172	0.114499154663086	0.173821792549836	19	Brittany	17
253.274734497071	471.158355712891	229.56632232666	738.223724365235	3203.41613769532	4386.80249023438	4547.09521484375	1574.23809814453	708	4615.07788085938	4.07687997817993	0.90084723631714	0.806735964180442	725.704599475226	1.79401458331856	727.491524540823	0.14884533702164	4.78768589029871	0.661640182076018	0.706422449377783	0.419712546920777	0.415955612945556	0.529199919431526	99	Brittany	17
292.013473510742	545.431091308594	271.902496337891	868.101257324219	3470.95373535157	4764.97338867188	5043.56762695313	1563.3076171875	727	4962.99731445313	4.63015913963318	0.892302193914303	0.796329283461932	725.5615461052	1.80508195903489	727.36635284205	0.168650691757252	4.41679483466287	0.693656760695393	0.722446908664463	0.463312367248535	0.449209922790527	0.521466247379756	129	Brittany	17
241.492050170899	633.075866699219	737.103576660157	1315	2032.26568603516	2406.58728027344	2605.06323242188	1692.5140991211	1032	2856.21716308594	1.31824290752411	0.528461616227441	0.580349493880914	713.558910334611	0.255018466937824	716.864046542784	0.0812102600729139	1.2091451359936	0.336907724408762	0.422503835585221	0.15038041381836	0.166266244506836	0.284213065113571	172	Brittany	17
740.388061523438	1169.85021972656	1430.0703125	1802	2220.15112304688	2379.9013671875	2568.416015625	2286	1777.99536132813	2479	0.289774537086487	0.252292100178959	0.341163982108421	708.087353812754	0.117562579027572	712.07643458616	0.0327643765510944	1.13576843219426	0.192530708500666	0.25073318239905	0.04390927734375	0.095250341796875	0.118920315190929	19	Brittany	18
243.912155151367	448.970703125	238.930572509766	734.918029785156	2842.18090820313	3892.3515625	4023.3349609375	1562.11096191406	767.686279296875	4090	3.27947545051575	0.884681483209849	0.791798241859691	725.305226898696	1.427493192892	727.142073536359	0.130315442497112	4.30007656119542	0.612802787783452	0.675934497145978	0.366191213989258	0.366278280639648	0.508155286783153	99	Brittany	18
220.824310302734	383.875823974609	226.281463623047	624	2713.81567382813	4039	4265.9306640625	1304	644	4214.7568359375	4.5475287437439	0.893160474430445	0.826760990869194	729.260596847716	1.61244799998581	730.603022241751	0.102519051852795	5.11978113265248	0.637029625476527	0.69238687247987	0.390562995147705	0.379986166381836	0.476678603522084	129	Brittany	18
218.475845336914	587.261657714844	559.90673828125	1160.52490234375	2376.39477539063	3011.576171875	3206.7158203125	1629.24072265625	949.41552734375	3457.28515625	2.17158961296082	0.683391627457831	0.668483818538407	720.372146247529	0.493858155212281	722.825627966588	0.102861792926377	2.02225634156192	0.449959476678245	0.540400545377533	0.234118142700196	0.2433966796875	0.349459751265392	172	Brittany	18
442.378616333008	716.488494873047	723.098327636719	1057.5278930664	1704.10211181641	1805.43090820313	1879.8935546875	1270.4389038086	882.071014404297	1838.47302246094	0.341028213500977	0.432783091910777	0.434806688429931	712.481986473142	0.175754271697005	715.921738164	0.0420583074962009	1.83936334214309	0.237894226877636	0.305933967412406	0.0859317474365235	0.109263000488282	0.194712115247932	19	Brittany	19
253.755485534668	465.130401611329	239.884147644043	732.916107177735	3173.79943847657	4491.85522460938	4619.67944335938	1549.06713867188	732.930328369141	4671.92016601563	4.31861519813537	0.89821110368875	0.81193608010734	726.780390761668	1.8739613136124	728.43284191646	0.134986319445915	4.9699039304833	0.666711351249135	0.708806153791664	0.426338826370239	0.42399185256958	0.507740648164116	99	Brittany	19
277.348724365234	503.534606933594	274.520477294922	809.935577392578	3443.02050781251	4952.68676757813	5237.05419921875	1557.50769042969	741.096832275391	5143.8642578125	5.32796287536621	0.895756729072687	0.815905145340313	727.499163162627	1.99403840378359	729.061767767298	0.140210191669349	4.92865584461923	0.70879780489908	0.729126454047755	0.483340975952149	0.467671704101563	0.494708911757644	129	Brittany	19
396.126052856446	880.763366699219	979.825225830078	1712.90490722657	2737.39245605469	3177.75305175782	3385.97729492188	1803.93902587891	1065.90545654297	3659.60534667969	1.42678332328797	0.524525111937994	0.560451713578254	714.402161555116	0.341925926729153	717.601891360727	0.0986720312790085	1.35818028530758	0.383236039833572	0.47268874504165	0.189473002624512	0.217127334594727	0.270347741305586	172	Brittany	19
495.081420898438	765.553039550781	1031.91394042969	1302.90515136719	1647.06237792969	1765.56018066406	1945.87609863281	1719.70959472656	1218.80505371094	1907.70263671875	0.111302092671394	0.266213318413447	0.394344072350307	710.815847906452	0.0909876613725408	714.463866918146	0.021560608116334	1.29438372106019	0.175354463577547	0.229348603319634	0.042021112060547	0.0731880615234372	0.119067293448028	19	Brittany	20
275.267547607422	504.902404785156	285.193054199219	808	3002	3984.373046875	4109.0673828125	1652	821.533203125	4176	2.99688315391541	0.868642627302031	0.776765721789994	724.130419838327	1.37548888890199	726.114117358536	0.130033834430285	4.25855008401069	0.611221056697382	0.674738797218384	0.367989030456543	0.369619732666015	0.477571698761387	99	Brittany	20
250.357406616211	441.977294921875	244.681442260742	722	3035.90966796875	4317.04150390625	4569.2646484375	1398.36657714844	650.5732421875	4521.02734375	4.49159812927246	0.89326825683474	0.814502591720107	726.904616952339	1.68287667448671	728.541539833297	0.125340318551937	4.77802183667513	0.658024750368589	0.704682575237325	0.417901100921631	0.40674846496582	0.499522600094382	129	Brittany	20
272.578521728516	629.799194335938	722.320617675781	1302.08166503906	2189.86279296875	2680.06005859375	2863.75512695313	1815.64038085938	1074.77124023438	3152.94165039063	1.4732780456543	0.572787620601642	0.620120008325911	718.044245674688	0.334777408353958	720.788714965352	0.0798647640375617	1.67672958617026	0.372833221222077	0.462185740577483	0.177069116210938	0.195029901123047	0.285158133666557	172	Brittany	20
411.491210937501	621.11166381836	803.011047363282	1042.63940429688	1289.35357666016	1410.24603271485	1544.50701904297	1581.04986572265	1227.22802734375	1494.74188232422	0	0.266822470388399	0.368748644999643	709.860335332455	0.0693350464818678	713.627793415898	0.0186388778427284	1.03452600317105	0.149081083225567	0.195438432782291	0.0314488525390625	0.0563104919433592	0.125869218593913	19	Brittany	21
385.823104858399	720.536560058594	500.901885986329	1170.0302734375	2769.6455078125	3219.66430664063	3228.68676757813	1924.51794433594	1089.30352783203	3384.74182128907	1.4448282122612	0.715948806467311	0.623298269267338	717.281565395118	0.629492323212691	720.121369720728	0.135520957444589	2.35406690063711	0.463131795081264	0.552084234067174	0.243259432983399	0.268554745483399	0.396984892661956	99	Brittany	21
268.463165283203	468.482040405274	314.965270996094	777.63330078125	2444.37878417969	3158.40979003907	3333.91564941407	1379.88763427735	698.664337158203	3360.14916992188	2.58472681045532	0.819538326833781	0.745053516828782	723.058216116001	0.933768311924199	725.175939101501	0.0962067093102477	3.67270499085107	0.52275110770656	0.60606380648723	0.285736044311524	0.285850685119629	0.429640930637287	129	Brittany	21
221.427711486816	532.312072753907	488.385086059571	1010.59478759766	2126.529296875	2652.92797851563	2807.2275390625	1709.66455078126	954.424743652343	3084.90161132813	1.8741564154625	0.686370942244903	0.664399417223636	720.109187100912	0.455509670352594	722.595538713298	0.0848492587292618	2.11619538685443	0.418709385238915	0.509425654671618	0.206935455322266	0.215477897644043	0.343082325091194	172	Brittany	21
424.381393432617	641.035675048829	773.99496459961	1064.50213623047	1408.80291748047	1518.19946289063	1630.03509521485	1535.50836181641	1098.90844726563	1651.51251220703	0.0167802060022951	0.30123843365795	0.393974783608046	709.400386616256	0.0890645740665389	713.225338289224	0.0259746319892448	1.15397804440412	0.169088658172734	0.220947962044399	0.0422973434448243	0.0712072174072268	0.14945961546451	19	Brittany	22
292.583877563477	588.203491210938	319.856140136719	979.808197021485	3050.58654785157	3801.20104980469	3935.8564453125	1689.04431152344	834.168609619141	3980.73168945313	2.45060300827027	0.84555090261741	0.728981002785741	720.975851341993	1.08149782274092	723.353869924243	0.172648322715779	3.19495093962084	0.585046157057306	0.655585747137115	0.34580330657959	0.345543629455567	0.508250345405203	99	Brittany	22
233.361373901368	399.855880737304	223.416069030761	664.534118652344	2718.07312011719	3875.83483886719	4084.94189453125	1256.73529052735	575.181518554688	4078.09680175782	4.03563690185547	0.889765447934954	0.807385833273606	726.576210653358	1.48521169587733	728.254184321688	0.11474623045396	4.66119840237713	0.619501197559263	0.680959672017624	0.373439213562012	0.364797951507569	0.497823980497675	129	Brittany	22
191.649566650391	480.506134033204	361.99186706543	892.950286865235	2464.03833007813	3219.90161132813	3420.36267089844	1492.42669677735	765.428375244141	3596.4560546875	2.79088509082795	0.790788986599248	0.731027860962908	723.193859086058	0.756148299541347	725.294626700302	0.109533638401518	2.93052738807359	0.51933254413562	0.603657895932124	0.285573861694337	0.282787898254395	0.42181329949557	172	Brittany	22
441.854598999023	700.000854492188	858.350250244141	1155	1497.88842773438	1627.08502197266	1789.89416503907	1622.73809814453	1149.345703125	1770.201171875	0.0530178491026163	0.300354781649066	0.39344098075829	709.595828433497	0.0949634748186384	713.39634987931	0.0274880268466347	1.16012108297467	0.17667947584739	0.230793002608162	0.0465862350463871	0.0743154541015629	0.146801165388993	19	Brittany	23
268.716064453125	539.075073242188	274.699890136719	899.392456054688	3061.271484375	3901.50378417969	4056.03564453125	1591.19500732422	736.948913574219	4083.66455078126	2.79755640029907	0.868826581264914	0.758890793815979	721.899155111312	1.25611591770277	724.161760722399	0.170842815812371	3.58179477092809	0.607429475612362	0.671923211764372	0.363618009948731	0.363144117736817	0.530666558744963	99	Brittany	23
227.091537475586	394.803619384766	208.862289428711	625	2806	3966.45300292969	4241.60375976563	1250.20196533203	545.931640625001	4175.017578125	4.23566293716431	0.899537729591516	0.818138889228063	726.839743879496	1.66145366767738	728.484775894559	0.114515082310728	5.15630965391211	0.634378680400341	0.690811400647433	0.387385800552368	0.374641825866699	0.51019888716571	129	Brittany	23
193.789283752442	511.02360534668	439.724365234375	988.044647216797	2236.14050292969	2844.30944824219	3040.8544921875	1536.04028320313	814.881591796875	3316.15820312501	2.37012624740601	0.733747519442977	0.697608901094537	720.860370226223	0.544500400212072	723.252823947945	0.103052823776766	2.29578555485164	0.459734606147895	0.549889467965223	0.238309954833984	0.239822111511231	0.385620690448874	172	Brittany	23
424.312927246094	657.316955566406	827.7861328125	1160.6840209961	1548.43139648438	1735.4057006836	1935.28466796876	1564.79650878907	1059.36688232422	1914.02911376954	0.192187316715717	0.355700968117535	0.439681389610492	710.915721284601	0.122104115219711	714.551256124026	0.0323410500765236	1.27052966828464	0.202956244122286	0.264548126061939	0.0615206481933599	0.090813299560547	0.16518539343329	19	Brittany	24
302.396347045899	601.435363769532	355.056732177735	954.033111572265	2990.24768066407	3747.30200195313	3860.05078125001	1687.24420166016	834.732635498047	3946.10375976563	2.39373302459717	0.829010220374934	0.726119521534734	720.729602028814	1.09216387539548	723.138401775212	0.142885381530316	3.32676704936147	0.572724965984477	0.646269419294687	0.333502928924561	0.342654670715332	0.439603621899786	99	Brittany	24
265.865219116211	471.596343994141	268.889846801758	772.580718994141	2855.33325195313	3771.13122558594	3984.97668457032	1397.4066772461	657.376373291016	4000	3.63481056690216	0.871094092625237	0.790021613124941	724.773887453158	1.3454802392519	726.677151521513	0.124770301695069	4.2841858174862	0.603779125552441	0.670012560995754	0.358238977432252	0.351597171783448	0.478262175916425	129	Brittany	24
208.891983032227	538.277832031251	491.412536621094	1028.07110595703	2230	2771.74926757813	2952.37927246094	1647.25378417969	892.364440917969	3214.18298339844	2.05322027206421	0.699004926942074	0.668739768613323	719.951274654336	0.4908830984388	722.457365322545	0.0939770571811888	2.23218104992358	0.443507934133052	0.534162833309509	0.226114611053467	0.226272970581056	0.35544310629421	172	Brittany	24
427.216400146485	684.194305419922	834.205322265625	1104.89208984375	1415.7705078125	1489.46099853516	1599.69903564453	1315.04498291016	956.374481201172	1573.4833984375	0.00820751907303929	0.278618617584731	0.369788639448256	710.05488917001	0.0810297561320773	713.798028023759	0.0226036760153795	1.23640319623193	0.148788288268858	0.195417242057977	0.031668412780762	0.0640426544189453	0.131220082202322	19	Brittany	25
284.736145019531	578.204650878906	299.227172851563	938.8330078125	3128.85302734375	3896.20495605469	4009.52697753907	1508.11212158203	708.811828613281	4059.14538574219	2.75125300884247	0.856843075486025	0.741858305111434	721.203465547525	1.18379225730293	723.553032354085	0.174315676095364	3.42661453348491	0.595824353841699	0.663984102358503	0.353950580596924	0.357203495788574	0.512514298667213	99	Brittany	25
241.661315917969	412.786575317382	235.81470489502	654.96615600586	2737.73461914063	3865.30993652344	4081.27563476562	1183.67492675782	536.912078857422	4074.55944824218	4.1980516910553	0.886071881865115	0.806386447947713	726.839225206284	1.50417323724946	728.484322055498	0.104411728052532	4.91942549975388	0.618310759332422	0.680149304310681	0.371733544158936	0.362442550659181	0.47309340718086	129	Brittany	25
200.757926940918	503.875579833985	419.481796264649	917.000732421875	2299.64685058594	2918.08764648438	3065.01245117188	1422.22650146485	761.5	3310.37524414063	2.4829717874527	0.747928354550662	0.704336796360427	721.973733026171	0.606645977359575	724.227016397899	0.0924262480998395	2.70967234510425	0.465702702887879	0.555279559468326	0.242193482208253	0.247730589294434	0.375621844177596	172	Brittany	25
489.108718872071	754.173065185547	892.172943115235	1292.7041015625	1841.46453857422	1983.90710449219	2276.98852539063	1812.27954101563	1186.580078125	2229.23681640625	0.342452913522721	0.390724021898024	0.455365212395259	712.457999984978	0.159899258338527	715.900749986856	0.0401741900486191	1.42505279445443	0.254800360038462	0.328416997278156	0.0935614898681643	0.110703350830079	0.178848693817105	19	Brittany	26
376.523757934571	698.94482421875	451.615203857422	1107.87579345703	3362.20043945313	4188.37866210938	4162.73022460938	1894.0336303711	1031.77911376953	4328.54956054688	2.52796494960785	0.801156593809697	0.714962185153104	721.944784995494	1.12870696641775	724.201686871057	0.132208242961721	3.48169864924548	0.58128106224556	0.651315076517481	0.352246248626709	0.369112170410156	0.386952975121595	99	Brittany	26
370.239471435547	644.370544433594	389.683319091797	1031.5023803711	3228.97839355469	4139.71264648438	4310.25537109375	1621.91430664063	849.096557617188	4475.3857421875	3.30188047885895	0.834271106278994	0.742959756155864	722.988986128293	1.23453754199336	725.115362862256	0.143907716178481	3.65873603935924	0.618072065529698	0.677826424700446	0.378308865356446	0.383060865783691	0.446071729475531	129	Brittany	26
348.868133544922	702.542785644532	732.013214111328	1363.41534423828	2494.1865234375	3027.35534667969	3221.09228515626	2149.09936523437	1262.03302001953	3481.29797363282	1.41939008235932	0.605937021030722	0.615007885382933	719.466914822469	0.410427638235385	722.033550469661	0.0844105312378195	1.96312174940143	0.411998540961922	0.501793179400969	0.207567001342774	0.221839852905274	0.288612872482493	172	Brittany	26
517.219055175781	834.52783203125	961.642395019531	1369	1903.91235351563	2031.82141113281	2189.9326171875	1644.25158691406	1115.35290527344	2162.69653320313	0.319000393152237	0.350895541325407	0.416584558149375	709.102602751359	0.145732836045014	712.964777407439	0.0426929805060129	1.33515119957209	0.225492371725918	0.291708669589097	0.0745497772216796	0.103987255859375	0.173308777139126	19	Brittany	27
285.120269775391	540.412902832031	310.559448242188	882.161010742188	2932.24096679688	3763.80419921875	3874.79296875	1510.81591796875	749.190307617188	3948	2.74608469009399	0.847434250271482	0.747133808806218	722.448429496656	1.1413581454359	724.642375809574	0.139237237866573	3.58704062070262	0.581724213064234	0.653365943754965	0.340211723327637	0.345467016601563	0.475507171948846	99	Brittany	27
235.986938476563	415.219573974609	242.502899169922	684.355346679688	2786.11840820313	3818.86645507813	4058.89453125	1199	557.698486328125	4003.46484375	3.96314430236816	0.881013788221351	0.805494537736807	726.26775029424	1.4126946339345	727.98428150746	0.109438108554468	4.62505806420281	0.612351828876884	0.676671385802875	0.365751581573486	0.355370208740234	0.475854056010607	129	Brittany	27
280.130737304688	644.55126953125	700.093688964844	1261.43054199219	2141.1171875	2587.44921875	2786.50903320313	1627.12927246094	948.013122558594	3034	1.57234966754913	0.57926728442855	0.602264289368068	717.448014247053	0.322366806686141	720.267012466171	0.0781591087749332	1.60185652258598	0.37079125756034	0.459416173680407	0.175169665527344	0.190162268066406	0.284520199579616	172	Brittany	27
520.307434082031	839.072387695313	982.607849121094	1398.94201660156	1914.30139160156	2086.5263671875	2274.60375976563	1729.98986816406	1194.69055175781	2208.10083007812	0.335859149694443	0.357763463869952	0.428003624251763	710.408120707868	0.151017659668837	714.107105619384	0.0426322827631082	1.25943324258658	0.231573460865906	0.299834533836709	0.0783159271240245	0.110900573730469	0.172460557171103	19	Brittany	28
302.838958740234	556.507934570313	335.002532958984	911.302856445313	2875	3648.4853515625	3763.482421875	1557.31176757813	776.3173828125	3847.23510742188	2.5626859664917	0.831086358542466	0.733614226027986	721.853877530161	1.04078008609292	724.122142838891	0.141812115600977	3.3897363558143	0.565706210491545	0.641195084625876	0.32724412689209	0.331621591186523	0.466887351380474	99	Brittany	28
250.203018188477	432.880340576172	248.25244140625	707.949096679688	2705.38818359375	3696.11596679688	3951.98559570313	1186.73840332031	559.825561523438	3892.76831054688	3.71029996871948	0.872907112632057	0.789426224054869	725.435248268704	1.33411783507401	727.255842235116	0.109937914561282	4.39844934775744	0.604014895616843	0.670632948996808	0.358138339996338	0.34500545501709	0.476876791164098	129	Brittany	28
251.661239624023	603.267150878906	636.000061035156	1173	2114.26611328125	2528.35766601563	2702.67749023438	1572.8701171875	903.924926757812	2976.07299804688	1.67500400543213	0.593351465131771	0.610385860361635	717.260353981613	0.322188558827049	720.102809733911	0.0813067227623005	1.68083234176918	0.369468331237983	0.458209486358804	0.173303121948243	0.185295300292969	0.300461700457674	172	Brittany	28
457.354705810547	732.526062011719	846.684143066406	1202	1750.39208984375	1895.77844238281	2113.837890625	1654.57666015625	1176.20812988281	2067.45043945313	0.287305414676666	0.392812880242644	0.440597956624	710.169988823261	0.153374372118446	713.898740220353	0.0457199000898719	1.36438473570009	0.231068071298477	0.299009194522682	0.0783757354736334	0.105177142333985	0.196330565545946	19	Brittany	29
337.2958984375	609.089233398438	426.448608398438	1011.00305175781	2748.548828125	3360	3481.0078125	1686	900.908752441406	3584.96630859375	1.98966193199158	0.781370416205916	0.688882578142372	720.753261820656	0.762875933011632	723.159104093074	0.121566851074628	2.84508165445786	0.512759496338648	0.59622709415602	0.284526362609864	0.2952453125	0.421863623786902	99	Brittany	29
270.727722167969	477.204406738281	299.444976806641	768.225402832031	2758.619140625	3683.4306640625	3830.2587890625	1296.92541503906	640	3890	3.34923338890076	0.84992765278604	0.768881016490954	724.916381725836	1.17528196007575	726.801834010107	0.114904266135936	4.13334801649214	0.58253938158149	0.654395711223388	0.341041355895997	0.339397631835938	0.462789185918413	129	Brittany	29
242.651901245117	584.207458496094	542.674743652344	1064.26940917969	2285.94604492188	2864.64477539063	2942.521484375	1526.87231445313	858.65966796875	3275.47729492188	2.12064099311829	0.679249325812874	0.658249148044515	720.981208470074	0.483814651412725	723.358557411315	0.0826079684655116	2.27159971242733	0.427747347584549	0.516976938609871	0.214649713134766	0.231971350097656	0.324372060971086	172	Brittany	29
510.046539306641	790.59799194336	877.037322998047	1285.36456298828	1841.5053100586	2032.68328857422	2152.98413085938	1570.17517089844	1025.84252929687	2167.71228027344	0.350326627492905	0.379366411654713	0.421865402708201	710.531845646069	0.152966833617295	714.215364940311	0.0450903203545508	1.30904247338869	0.232578407815407	0.300196833258005	0.079944416809082	0.109501544189453	0.183664744691829	19	Brittany	30
302.598098754883	574.773254394532	343.464889526367	945.466064453125	2901.77648925782	3637.69653320313	3754.47412109375	1620.32287597657	829.421630859375	3853.61828613282	2.41975009441375	0.828072779047279	0.727015459695716	721.054081473702	1.00610378545495	723.422321289489	0.14529089214197	3.22609211267638	0.559301006598812	0.636145731435044	0.321684919738771	0.32778981628418	0.460010229318607	99	Brittany	30
248.327766418457	432.409927368164	264.954391479493	719.268341064454	2652.95324707032	3574.45495605469	3784.57263183594	1266.78021240235	616.065032958985	3750.57885742188	3.35498154163361	0.861410303676386	0.782460941987593	724.963839219995	1.22461413117624	726.843359317495	0.109798878015671	4.21337195225195	0.58362544009596	0.655401565703329	0.338852213287355	0.331166520690918	0.458795484240479	129	Brittany	30
298.370956420899	670.320434570313	726.802185058594	1286	2191.7861328125	2591.20202636719	2775.60522460938	1720.03393554688	1032.20989990235	3028.5380859375	1.45295315980912	0.565972129316051	0.588513429406091	716.055242040296	0.319227760121398	719.048336785259	0.0794768107943721	1.5182721404848	0.36144046616478	0.448691586657132	0.168369750976562	0.187936892700196	0.282741124173911	172	Brittany	30
500.280639648438	804.57080078125	884.733215332031	1244	1700.95764160156	1822	2004.70751953125	1591.81787109375	1101.47290039063	1935.81579589844	0.212215259671211	0.343656668084609	0.388984323839066	708.281863009664	0.126602750227991	712.246630133456	0.0406225960558127	1.19575055662049	0.209643482634785	0.272007917529212	0.0653470153808593	0.0935959167480469	0.174696793669309	19	Brittany	31
421.424774169922	724.672424316406	536.297607421875	1106.97082519531	2760.7685546875	3302	3402.1259765625	1931.73681640625	1127.26599121094	3459	1.50718200206757	0.716016289056384	0.636410988940191	719.609613418669	0.662005659772471	722.158411741336	0.102363803149613	2.8693096606492	0.4750850568311	0.563135340305876	0.255539205932617	0.274701568603516	0.345808323385316	99	Brittany	31
254.891799926758	439.887268066406	239.432418823242	687.971435546875	2684	3616.02197265625	3754.78271484375	1145.76257324219	517.369140625	3750	3.37983989715576	0.874715664862048	0.78158248290891	724.421722348416	1.3010657421846	726.369007054864	0.117923429868421	4.36988179818352	0.586155690617439	0.657291084801509	0.339967744445801	0.338007147216797	0.491293780250017	129	Brittany	31
284.525390625	644.395446777344	470.568176269531	1087.51489257813	2791	3561.12084960938	3707.90625	1519.25659179688	783	3931.11791992188	2.88048624992371	0.765031038962056	0.692447607795006	721.817303557894	0.792736297494394	724.090140613157	0.122308235629928	2.76276798474196	0.527726672675231	0.610419967390607	0.298639210510254	0.308298095703125	0.395547021033198	172	Brittany	31
584.548828125	918.232788085938	1131.70080566406	1503.64904785156	1853.91174316406	1979	2193.81005859375	1857	1321	2131.90942382812	0.212541326880455	0.266167530797604	0.363727011463482	705.552058885464	0.101582763404107	709.858051524781	0.0333217284946014	0.911951778174855	0.18646317787809	0.243389079228818	0.0463011962890625	0.083254016113281	0.140268945161108	19	Brittany	32
560.807983398438	985.899108886719	769.7783203125	1520.13439941406	3043	3474.56787109375	3590.234375	2480.19116210938	1602.62182617188	3634	0.982842922210693	0.635553464962256	0.55723523058485	715.621462719577	0.537943179295382	718.66877987963	0.128738305110465	1.99904782324222	0.448230675327946	0.537480076335567	0.240597436523438	0.269887127685547	0.33080675565428	99	Brittany	32
243.947845458984	441.807525634766	269.874267578125	723	2337	3028.18969726563	3170.40063476563	1185.009765625	606.904846191406	3159.46875	2.6065719127655	0.836393738118129	0.745066314888355	722.765191063085	0.896470574631299	724.9195421802	0.106151953394763	3.56124317473981	0.515896624268962	0.600460148817792	0.276920167541504	0.276521809387207	0.45750649883508	129	Brittany	32
222.154846191406	553.525756835938	524.825927734375	1054	2185.9619140625	2764	2961.32543945313	1744.23828125	1068.27917480469	3194.498046875	1.9183384180069	0.683541448508609	0.66645329252295	721.010547385602	0.469827144851537	723.384228962402	0.0863895008508487	2.18291832240341	0.431844913489404	0.522335165031676	0.218177301025391	0.224172845458985	0.335377069971033	172	Brittany	32
558.829986572266	863.897399902344	1086.68829345703	1386.44775390625	1660.53338623047	1738.04620361329	1914.11071777344	1651.52819824219	1249.66656494141	1850.1298828125	0.0756183862686158	0.23241930758922	0.334213049441377	705.524298833914	0.0782073320688375	709.833761479674	0.0246684737986321	0.93123180476789	0.152703247602266	0.200499961778041	0.0275283081054688	0.065211486816406	0.119880653926027	19	Brittany	33
494.163513183594	838.31884765625	692.785827636719	1287.4619140625	2763.92590332032	3250.61560058594	3352.57568359376	2034.79028320313	1323.01690673828	3395.23486328126	1.20265799760818	0.645899609060781	0.58553826404495	718.549416966109	0.543931217861307	721.230739845345	0.091866437217722	2.51394541329254	0.434696339964979	0.524372513542834	0.227302688598633	0.254655444335937	0.296522927148459	99	Brittany	33
303.614517211914	526.264953613282	347.42333984375	840.062225341797	2593.00720214844	3332.41931152344	3495.53417968751	1306.42822265625	687.079864501953	3451.26342773438	2.62310934066773	0.811627996104078	0.729575753162774	722.744635298707	0.932603109956871	724.901555886368	0.103836253769368	3.63615142081758	0.534759675794263	0.616427935475233	0.297831262969971	0.299383912658691	0.41328430912584	129	Brittany	33
247.919937133789	597.973205566406	556.961334228516	1124.76147460938	2323.17211914063	2844.69104003907	3027.36718750001	1675.78674316407	991.149200439454	3264.72326660157	1.86574214696884	0.670268039927985	0.648008721689316	719.2106178085	0.466415840637563	721.809290582438	0.093836867380914	2.10229305419686	0.428550593677474	0.519362795810961	0.217239920043945	0.227226428222656	0.334855692455872	172	Brittany	33
529.18408203125	935.270080566406	1082.71716308594	1593.61499023438	2197	2364.974609375	2586.8974609375	2265.21630859375	1546.35083007813	2551	0.363368153572083	0.371559131001753	0.435066807229897	708.842992617517	0.175379214286805	712.737618540327	0.0570243503359982	1.1790224621124	0.258890494063198	0.332095377095767	0.0952767395019535	0.128311657714844	0.191591652184598	19	Brittany	34
346.407257080078	597.080200195313	462.766204833984	948.819458007813	2749.82495117188	3553	3657.02075195313	1914	1109.64294433594	3746	2.05805730819702	0.771589993197525	0.71498568895577	723.386221282346	0.889829774880396	725.462943622053	0.0858491477323395	3.69721427728879	0.526428808776761	0.609024305767573	0.296547673034668	0.309697491455078	0.347018364532544	99	Brittany	34
281.992126464844	439.138549804688	327.354553222656	706	2502.23803710938	3577.0400390625	3752.27978515625	1291.27587890625	658	3769.73168945313	3.55676603317261	0.833283447342182	0.783231380918511	727.092424140337	1.14179570085924	728.705871122795	0.0728563205765655	4.68254848205467	0.568680235946436	0.643784291826715	0.328663125610352	0.324689981079102	0.379812139647381	129	Brittany	34
325.931365966797	689.32177734375	796.438537597656	1347	2342.51245117188	2841.58642578125	3043.46362304688	1876.72863769531	1149.54797363281	3307.79052734375	1.47468984127045	0.563562383560057	0.60789012720052	718.997263442454	0.347639737909374	721.622605512147	0.0746568089562872	1.72166960697277	0.381030059081965	0.470217186379232	0.184852789306641	0.20383060913086	0.263530642900406	172	Brittany	34
462.219421386719	728.905517578125	711.759216308594	1051.16833496094	1649	1759.10791015625	1880.08996582031	1255.51110839844	854	1798.00744628906	0.30249086022377	0.431272182758957	0.415742527356127	711.419684542895	0.167188536088336	714.992223975033	0.0440221937577156	1.64205448858598	0.235154831030883	0.303188726086333	0.0839814392089841	0.106443859863282	0.200501013118381	19	Brittany	35
228.236923217773	394.712921142578	219.944213867188	612.216918945313	2412.91284179688	3308.4228515625	3410.82348632813	1162.53820800781	538	3492	3.20124578475952	0.876248786542784	0.787994814250918	725.415626672024	1.23021900950971	727.238673338021	0.0966322223625805	4.66524306875958	0.556015152039671	0.633681231247197	0.309211262512208	0.309838954162598	0.472819867820019	99	Brittany	35
245.273208618164	385.188781738281	239.747451782227	587.109436035156	2520.05932617188	3777.42993164063	4008.876953125	1019.33563232422	444.245819091797	4021.79638671875	4.86195707321167	0.879923183106489	0.814043822246394	729.353925770029	1.50038922399646	730.684685048775	0.0749593418395295	5.52064373985417	0.609888545081097	0.674606987977946	0.363770170593262	0.352992176818848	0.419926365518095	129	Brittany	35
230.381820678711	526.509887695313	563.432312011719	1011.76544189453	1678.87866210938	2047.70837402344	2209.24853515625	1268	765	2406.18579101563	1.59781634807587	0.571403896355501	0.593595420058269	717.786943013469	0.254968974186092	720.563575136786	0.0623698720211228	1.53381382268605	0.319870983357949	0.402574622345059	0.137816033935547	0.150695263671875	0.28468292947744	172	Brittany	35
417.942825317382	699.718505859376	670.58447265625	1042.97833251953	1660.87725830078	1767.25152587891	1868.08996582032	1309.11932373047	888.980407714844	1795.86926269531	0.300930142402649	0.44977063148443	0.433237933605616	711.287633792094	0.174297374307105	714.876679568082	0.0482470292957271	1.6377128517534	0.239778978616031	0.308530878682102	0.0870887725830078	0.109076278686524	0.220589483872581	19	Brittany	36
246.412101745606	438.227890014649	257.037414550782	678.184753417969	2471.51452636719	3332.91284179688	3418.66394042969	1274.65222167969	600.218811035157	3535.66577148438	3.03096079826355	0.858867703961706	0.771388488054981	724.757153556734	1.13690631371845	726.662509362142	0.0968442404149754	4.37633191701169	0.548578062847672	0.627335768764913	0.304810612106324	0.30715704498291	0.44724988127381	99	Brittany	36
254.758399963379	409.603240966797	267.168029785156	616.01220703125	2537.05725097657	3810.22900390626	4032.68835449219	1112.77801513672	508.137466430664	4056.19775390625	4.69968795776368	0.870863164557173	0.80965538784542	729.129468231399	1.46292357930816	730.488284702474	0.0739728983553833	5.41828185732131	0.606288493856342	0.671176519761672	0.362437145233155	0.355993724822998	0.403599185237261	129	Brittany	36
315.791320800781	646.487457275391	737.859741210938	1230.9130859375	1836.50732421875	2192.20959472657	2361.85522460938	1518.5	932.939849853516	2579.0068359375	1.29871785640717	0.501243513984508	0.544612384287142	715.861907435683	0.222413667026227	718.879169006223	0.0613003302956053	1.29702980749285	0.303469025778916	0.38417461385976	0.127338935852051	0.14733466796875	0.247901240433955	172	Brittany	36
426.161437988281	677.20068359375	726.477844238281	992.81591796875	1300.26477050781	1364.42932128906	1453.90063476563	1194.42272949219	892.324462890625	1414.89196777344	0	0.303176937532522	0.333120863483076	707.997798133776	0.0833281340371062	711.998073367054	0.0263112055873214	1.25833723301992	0.149555616134009	0.196058266800719	0.0349188903808593	0.063022302246094	0.150067157363133	19	Brittany	37
267.963775634766	476.205718994141	280.446716308594	753	2651	3444.61694335938	3497.62963867188	1383.5439453125	704.947265625	3541	2.58828544616699	0.84856539936645	0.758152462266373	723.610333551482	1.11590994277068	725.659041857547	0.103001104752635	4.26672784984253	0.5507643682114	0.629062722958431	0.30814059753418	0.315765473937989	0.444674683749354	99	Brittany	37
243.820922851563	398.614196777344	250.150329589844	632	2572.75439453125	3680.07373046875	3916.31665039063	1177.81396484375	546.908508300781	3879	3.97563767433167	0.873474267943763	0.804098774295401	727.240141229264	1.38905085952103	728.835123575606	0.0847730306366468	5.15411883513336	0.599452747425419	0.667387033022639	0.353855667114258	0.343334718322754	0.433857492779835	129	Brittany	37
205.821105957031	522.488708496094	503.124542236328	1031.98937988281	2064.11059570313	2555	2753.68334960938	1449	795.299011230469	3011.85424804688	2.05531096458435	0.675335818063641	0.663100179617565	719.790214344869	0.42151205204245	722.31643755176	0.0858912872821382	1.96928645748186	0.41060308651388	0.501136848065046	0.201219522094727	0.207071057128906	0.340767468942629	172	Brittany	37
509.503067016602	906.575317382813	943.66665649414	1526.54077148438	2422.71240234375	2622.65148925782	2865.16223144532	2099.00085449219	1386	2759.93347167969	0.514732629060745	0.475393117094842	0.486943502491201	711.413184933644	0.268474235042519	714.986536816939	0.0760793451153141	1.50503552645979	0.327655135601775	0.412139271915916	0.14536067199707	0.16844548034668	0.241764166211823	19	Brittany	38
233.941917419434	396.709701538086	248.598960876465	639.29330444336	2644.04919433594	3726.08264160157	3894.52807617188	1432	735.501647949219	3924.86645507813	3.43678438663483	0.874908611186179	0.806054628987598	726.831326992991	1.44032834298326	728.477411118867	0.0880546708229227	5.14276798281841	0.595199068232758	0.663878594484512	0.349558767318726	0.347460611724855	0.443392868998155	99	Brittany	38
244.807388305665	399.967391967774	246.645790100098	643.335052490235	2772.91821289063	4108.33251953125	4353.69165039063	1238.99255371094	599.060791015625	4333.31518554688	4.92010402679444	0.885936809161601	0.822351555262192	728.950094825778	1.68854062198491	730.331332972556	0.0931889139298366	5.44740943749472	0.642863232815608	0.695857173285718	0.399282439041138	0.386868728637696	0.451890079597284	129	Brittany	38
394.83464050293	861.055847167969	1025.65582275391	1745.21466064454	2714.93383789063	3196.01281738282	3413.65258789063	1837.6079711914	1075.57727050782	3714.08813476563	1.59165936708451	0.52434821107548	0.570824737697371	714.944127090214	0.363549978590957	718.076111203937	0.0937780702231537	1.36204180517139	0.391978024420856	0.480689490405011	0.197463096618652	0.225355993652344	0.26665252927114	172	Brittany	38
497.149459838868	795.713592529297	882.451538085938	1216.39672851563	1612.12774658203	1706.19824218751	1847.13360595704	1577.5	1149.26892089844	1763.05181884766	0.0985649712383747	0.307952066653292	0.358488394567525	707.432387992821	0.103595912583678	711.503339493718	0.0347633465684998	1.14536496940086	0.181380820517709	0.236964130626463	0.047983319091797	0.0797199615478518	0.157538108489469	19	Brittany	39
296.520172119141	517.969360351563	334.115356445313	813.502258300782	2737.61584472657	3575.01257324219	3667.61755371094	1646.83117675782	851.360229492188	3713.19763183594	2.44628655910492	0.828960621655162	0.747877932436968	723.376080430312	1.1238894208599	725.454070376523	0.100115981563443	4.08961677540414	0.556623029569842	0.633971963689997	0.317765345001222	0.325163305664063	0.418857273476355	99	Brittany	39
222.551620483399	373.665634155274	228.34049987793	599.876129150391	2688.04064941407	3996	4196.5078125	1143.9107055664	530	4142.83154296875	4.61840105056763	0.891335985359154	0.827971243456218	728.761164895481	1.68204754662816	730.166019283545	0.0929499434280901	5.53067383825196	0.630941241179245	0.688386889361908	0.384906023406983	0.377000588226319	0.462530485083516	129	Brittany	39
173.33659362793	487.881072998047	453.397659301758	952.156646728515	2128.01391601562	2739	2928.02795410157	1367.95111083985	806.648559570313	3178.75891113282	2.46086359024048	0.718469637756415	0.699618446035012	722.104619455485	0.512031492057005	724.341542023549	0.0859519207233944	2.41066603263941	0.443416565862949	0.533753292204022	0.225018641662597	0.230076594543457	0.355596272691307	172	Brittany	39
518.315124511719	860.794494628906	1064.8046875	1435.35772705078	1900.099609375	2048.73767089843	2273.11193847657	2508.20361328125	1888.94897460938	2239.31176757813	0.188652597367764	0.318131206582361	0.409129835930853	709.350508365572	0.130855505752271	713.181694819875	0.0372922218913481	1.20418402917011	0.219241102663653	0.284180855607948	0.0687955062866215	0.0995415649414065	0.155265954829566	19	Brittany	40
327.474685668946	574.0771484375	419.317718505859	960.0068359375	2777.35327148438	3479.99658203125	3628.89318847657	2075.25573730469	1190.48242187501	3668.82995605469	1.81994849443436	0.782748525935716	0.714911362381443	721.911331408295	0.878738319485228	724.172414982258	0.0998163475209437	3.58071768413892	0.532289962083535	0.614784632882127	0.300481064605714	0.306260925292969	0.388341058064795	99	Brittany	40
252.642707824708	443.77621459961	289.586853027344	721.479095458985	2731.07189941407	3656.64929199219	3888.38012695313	1438.13989257813	749.873748779297	3824.76293945313	3.18994677066803	0.8509630175355	0.780654259680198	725.734311268572	1.19933053831266	727.517522360001	0.101124871889503	4.43279029950163	0.585149193320515	0.656905194913572	0.343247830200196	0.333558969116211	0.439502700735195	129	Brittany	40
330.320053100586	722.052032470704	774.270263671875	1437.8941040039	2451.81945800782	2951.99365234375	3149.62475585938	1952.4853515625	1154.67803955078	3434.78015136719	1.469577729702	0.582297497761539	0.605251001652202	716.510490079329	0.36899754129344	719.446678819412	0.094191702661876	1.65621917477685	0.402592081435858	0.492475968865567	0.200634951782227	0.217029656982422	0.302990334671221	172	Brittany	40
483.293334960938	815.990356445313	798.26904296875	1225.07653808594	1779.85388183594	1876.90100097656	2019.37463378906	1530.16577148438	1085	1947.66967773438	0.262773275375366	0.399406290417548	0.390754484611332	707.772386673631	0.153320471883115	711.800838339427	0.0535657445792026	1.25662830905768	0.233786004986253	0.301256688009144	0.0819075592041016	0.106705169677735	0.211885503160288	19	Brittany	41
248.777465820313	462.192077636719	253.351440429688	719.215881347656	2809.43212890625	3757.87890625	3878.4560546875	1446.96215820313	714	3935	3.13660669326782	0.873695093183779	0.78140612125425	724.504949907681	1.35758820109984	726.441831169221	0.121515175945121	4.462680184498	0.594212399193092	0.662866819909981	0.348693852996826	0.348995790100098	0.480433583852796	99	Brittany	41
217.472305297852	386.915588378906	219.207244873047	623.525268554688	2813.99609375	4129.33447265625	4386.98291015625	1136.41333007813	524.925842285156	4326.85400390625	5.05454111099243	0.900348510191747	0.829189869645114	728.346100987841	1.76683141642181	729.80283836436	0.109305132399561	5.26459594184087	0.651816321145373	0.701173233456327	0.406859410858154	0.391255261230469	0.487096109223432	129	Brittany	41
212.169036865234	536.172729492188	601.996520996094	1091.46545410156	1928.4501953125	2397.25610351563	2567.15600585938	1487.76879882813	898.275756835938	2838.49658203125	1.68402504920959	0.594768810862805	0.625656007269955	718.695305557613	0.317827546724806	721.358392362911	0.0700352713770817	1.73554430983361	0.359648536723528	0.44709925345369	0.165912899780274	0.179712066650391	0.293101802061979	172	Brittany	41
534.905822753906	857.441772460938	989.980895996094	1310.29150390625	1665.40441894531	1749.22021484375	1882.78405761719	1753.65466308594	1379.35314941406	1835	0.0693469047546387	0.28055814726901	0.343930138440817	706.615017376856	0.0955834397661161	710.788140204749	0.0303487645367249	1.11443091704804	0.171107714662311	0.22360768556754	0.0410083496093755	0.075016540527344	0.140388121099967	19	Brittany	42
239.171798706055	436.830017089844	239.448028564453	692.236022949219	2779.99536132813	3730	3822.03271484375	1363.11022949219	628	3890.59643554688	3.22071027755737	0.879106399913401	0.789558929632331	724.653184216722	1.40009956863617	726.571536189631	0.118907921131557	4.57239257509702	0.592956033675286	0.661778774659843	0.345540963745117	0.349330908203126	0.487947367865965	99	Brittany	42
217.038421630859	368.063171386719	222.812149047852	593.573181152344	2537.86401367188	3653	3853.47094726563	1121.88122558594	504.792633056641	3860	4.16451930999756	0.8854901354557	0.816758433916588	727.595583394644	1.46103756241533	729.146135470313	0.0877695998235259	5.21379154772615	0.600193834189102	0.667610141609158	0.351818375396728	0.343193801879883	0.456681887577841	129	Brittany	42
241.281478881836	569.267700195313	655.728393554688	1161.88122558594	1937.42504882813	2328	2535.91821289063	1603	940	2785.28637695313	1.49622619152069	0.562503971995384	0.607764702437208	717.226249191905	0.276602921315562	720.072968042917	0.0692705293218238	1.49055699538814	0.342754711676833	0.428930760011125	0.154114245605469	0.167493792724609	0.280553638743942	172	Brittany	42
504.337188720703	814.75732421875	934.902648925781	1318.97912597656	1808.33996582031	1945.09533691406	2120.55419921875	1693.56640625	1183	2069.87963867188	0.261719882488251	0.346892334288386	0.404899536544442	709.978671165557	0.134762669526018	713.731337269862	0.0404040816891995	1.25993561501387	0.218092725655841	0.28273490283658	0.0701276031494141	0.0999111999511716	0.169100610661499	19	Brittany	43
246.92106628418	469.878326416016	273.302368164063	792.811706542969	2715	3501	3640.46606445313	1435	688	3706.68725585938	2.77652812004089	0.856450588632292	0.764640743642571	722.926840123122	1.1189095690918	725.060985107732	0.130251502800602	3.73227436682351	0.568021374194237	0.643469257091534	0.324672695922852	0.32397110900879	0.489504652205147	99	Brittany	43
243.568206787109	419.307495117188	244.182540893555	680	2756	3854.37084960938	4060.3251953125	1272.75646972656	590.249267578125	4057.28784179688	3.95056676864624	0.881628005445353	0.802728459629304	726.296912638994	1.46068107729816	728.00979855912	0.108891702887932	4.72340336490802	0.616442866006975	0.678568694540077	0.370619004058837	0.361304551696777	0.480000872906493	129	Brittany	43
229.950622558594	579.704467773438	503.610290527344	1099	2447.36328125	3073	3264.6005859375	1596.16589355469	841	3539	2.38365149497986	0.719729720261537	0.682984891948774	720.567027587647	0.580328243669559	722.996149139191	0.107222716417832	2.27414134852871	0.473499565828446	0.562075892505836	0.25136870880127	0.256950286865235	0.370585289246908	172	Brittany	43
576.815155029297	901.167602539063	1042.14916992188	1407.57897949219	1862.46154785157	1994.39727783204	2192.80932617187	1718.76177978516	1194.73571777344	2106.44909667969	0.256278187036515	0.314990946263908	0.375896696893927	708.716492020003	0.126778521352143	712.626930517503	0.0392826765347137	1.18017072625849	0.207012102969467	0.269349882036464	0.0609943634033198	0.0963902832031245	0.159123193867514	19	Brittany	44
273.227096557617	507.165222167969	312.761856079102	828.416473388672	2714.4619140625	3468.97631835938	3556.07165527344	1465.28295898438	766.070892333985	3643.72534179688	2.51933681964875	0.834562310640119	0.743089323855097	722.445145622405	0.989633455319374	724.639502419605	0.12243746240705	3.62396235762521	0.548511477794863	0.62806794189623	0.308652838134766	0.312801655578614	0.45915774294051	99	Brittany	44
235.417999267579	402.909896850586	246.085006713868	673.312255859375	2600.10913085938	3646.23461914063	3825.54528808594	1215.93225097657	569.09521484375	3856.15319824219	3.73838078975678	0.872984179143643	0.799313033492331	726.52945113592	1.28979401611715	728.21326974393	0.100636217671911	4.56907734987341	0.591938573877065	0.661669436332492	0.345713970947266	0.339495830535889	0.463012057115248	129	Brittany	44
251.382934570313	606.441192626954	563.48046875	1135.86437988282	2346.09020996094	3001.81726074219	3137.978515625	1639.66735839844	923.219757080078	3443.54895019532	2.29176151752472	0.686850480348944	0.668678914117984	721.025918829605	0.534413321751302	723.397678975904	0.0858295026917655	2.25634911874352	0.443269934263987	0.53319297781946	0.228608106994629	0.246017672729493	0.320325376462689	172	Brittany	44
520.1845703125	893.225555419922	908.488616943359	1462.54626464844	2334.36206054688	2514.16772460938	2740.81701660157	1981.71710205079	1337.45129394532	2637.82604980469	0.500028893351555	0.469543322435737	0.473728627431894	711.632486978525	0.253008286929107	715.178426106209	0.0722236604178401	1.53278649009155	0.315881108014218	0.398545454533315	0.136533113098145	0.160669659423829	0.236527694545573	19	Brittany	45
235.222961425781	415.846298217774	242.782089233399	674.575805664063	2603.6474609375	3538.64575195313	3662.78637695313	1313.22192382813	614.961456298828	3757.47790527344	3.18294107913971	0.872453382041982	0.787704294080588	724.816412582197	1.25194836102752	726.714361009422	0.108644047318141	4.38404889666334	0.576197633004949	0.649491482274225	0.329998365020752	0.329163258361817	0.475670218119538	99	Brittany	45
211.408348083497	374.817932128906	196.007560729981	605.997528076172	2837.91967773438	4276.4716796875	4539.60668945313	1172.64129638672	517.369934082032	4474.52807617188	5.29201889038086	0.912209808477522	0.838732251623971	728.995362706246	1.86808302039301	730.370942367966	0.113709852699337	5.37208971173165	0.669272563242965	0.711467088421198	0.425057666015625	0.406626555633545	0.515326354973023	129	Brittany	45
198.186248779297	529.543548583985	479.754043579102	1053.3515625	2229.92602539063	2856.45239257813	3155.83666992188	1373.07330322266	776.124633789063	3340.18054199219	2.69964075088501	0.725109363444106	0.694556185871738	721.623143947672	0.543258635985227	723.920250954213	0.100970233285845	2.20160123269865	0.46466509069084	0.554544519295675	0.24196755142212	0.241664302062989	0.373441508255544	172	Brittany	45
720.134490966797	1084.60290527344	1363.19561767579	1754.82879638672	2112.42309570313	2265.13244628907	2485.29699707032	2292.05981445313	1708.92791748047	2424.09997558594	0.261246830224991	0.248713274752781	0.351125670982283	706.348056951052	0.10809114341794	710.554549832171	0.0339811420930756	0.916503022521229	0.190570466873173	0.24832858605597	0.0443976409912108	0.090324713134766	0.127019904368634	19	Brittany	46
569.220336914063	938.661865234375	868.843627929688	1474.29577636719	3033.91088867188	3619.48095703125	3732.98437500001	2476.36218261719	1631.42608642578	3792.03173828125	1.0014899969101	0.607840273346109	0.580258989557346	718.767736885063	0.543392075725644	721.42176977443	0.0874277691697021	2.59170186401118	0.440671946309197	0.529790717374442	0.238634695434571	0.269626391601563	0.264742891022248	99	Brittany	46
287.963562011719	493.750457763672	344.407333374024	811.94564819336	2690.86499023438	3517.509765625	3737.64331054688	1451.66693115235	735.421295166016	3705.20886230469	2.76552450656891	0.820687448835006	0.753185670466199	723.996975417254	1.03434084773937	725.997353490098	0.0977359907739408	4.01786422217437	0.56084178810491	0.638211057382684	0.322893009948731	0.317219941711427	0.407484729906717	129	Brittany	46
211.779502868652	532.326477050782	514.720855712891	1038.97735595704	2123.64721679688	2670.75390625	2875.96765136719	1747.10961914063	993.196258544922	3208.92700195313	1.9434671998024	0.675744539983033	0.665670869119076	720.122517868933	0.444742576868062	722.607203135317	0.086803997885677	2.00502262054511	0.422899145781075	0.51369037224258	0.211232894897462	0.216882540893555	0.340149461434004	172	Brittany	46
525.864013671875	792.814697265625	928.816101074219	1307.82580566406	1809.08044433594	1967.42919921875	2130.95336914063	1731.84069824219	1165	2098	0.244498282670975	0.328907870659165	0.393786108359629	710.45891687068	0.12196774103612	714.151552261845	0.0384366637106712	1.20625546160307	0.205680305220125	0.26727837327021	0.061601239013672	0.093461389160157	0.164899070602042	19	Brittany	47
246.047012329102	458.158203125	260.704559326172	754	2747.92456054688	3622.92944335938	3742.185546875	1434.23547363281	691.289245605469	3788	2.96923398971558	0.870218292760742	0.777226856793162	723.522749577682	1.27676372783675	725.582405880472	0.129990164027799	4.106334839426	0.586690660977004	0.657399713083834	0.339249533081055	0.340133940124512	0.503962285903076	99	Brittany	47
252.533645629883	421.484832763672	238.491302490234	688.224975585938	2834	4042.91088867188	4257.1376953125	1277	574.142272949219	4249.1953125	4.26716089248657	0.888755729960762	0.807906204384197	726.650783714939	1.54656229118056	728.319435750571	0.115709285850306	4.83951316858637	0.637448459373931	0.692198967765096	0.391776502227783	0.380560101318359	0.497731780795798	129	Brittany	47
170.054275512695	487.442260742188	366.424652099609	952.736083984375	2512.06494140625	3307.15234375	3526.99609375	1484.21203613281	747.680725097656	3799.41381835938	3.28530216217041	0.800446345506765	0.748112764505583	722.5873496058	0.795731146905312	724.763930905075	0.123445290904598	2.78312192749963	0.534029467597958	0.616438997123529	0.298561079406738	0.293697500610352	0.438434323176619	172	Brittany	47
525.476989746094	860.188232421875	937.558532714844	1328.35815429688	1780.98364257813	1878.36047363281	2036.77880859375	1667.40710449219	1188.34057617188	1964.74829101563	0.203032732009888	0.330159990176195	0.367330330358048	706.657072169537	0.122149966211479	710.824938148345	0.0421625204605587	1.11537705845103	0.203218461951131	0.264020115121498	0.060283306884766	0.0923644470214844	0.172467917584371	19	Brittany	48
235.288711547852	440.193084716797	226.08528137207	706.688720703125	2859.57275390625	3826	3948.60083007813	1429.01953125	653.072326660156	4012.60986328125	3.36096787452698	0.88826157810185	0.793765968900983	724.630987311033	1.46839312092725	726.552113897154	0.135142198452221	4.50253463323787	0.608788078312866	0.673447165403347	0.361573876190186	0.359962362670899	0.513928374024142	99	Brittany	48
213.254257202148	371.648223876953	203.104919433594	605	2685	3904.23999023438	4128.4208984375	1100	482	4137	4.72841453552246	0.901190908345552	0.8261907580567	727.948289521533	1.6499637823509	729.454753331341	0.108315885299186	5.15221666413506	0.630833336511396	0.688513724549842	0.382367177581787	0.370567074584961	0.499445655844175	129	Brittany	48
167.778396606445	476.3388671875	446.666870117188	955.99169921875	2123	2728.6728515625	2924.65893554688	1345.70886230469	760.873168945313	3166.44360351563	2.49293375015259	0.715921286895664	0.6992883671755	721.245678632217	0.515515923571702	723.58996880319	0.0906914952601447	2.22799594610876	0.447040380126123	0.537540349429069	0.226626391601563	0.230890933227539	0.364645301799022	172	Brittany	48
520.08837890625	843.084777832032	869.849182128907	1267.9525756836	1754.74694824219	1852.64605712891	1999.98345947266	1626.5	1176.08081054688	1917.67333984376	0.200941428542137	0.360859816880606	0.372070266563751	707.861396504953	0.131616577148527	711.878721941833	0.044537568256581	1.22945372176253	0.21034297875898	0.27268447175033	0.066246891784668	0.0959158691406254	0.181601263459928	19	Brittany	49
216.577690124512	401.576232910157	205.632385253906	640.85595703125	2723.22558593751	3712.89135742188	3837.54553222657	1322.72930908203	603.391998291016	3889.68334960938	3.43671202659607	0.895442755160746	0.804557828336502	725.140474639142	1.48802319702901	726.99791530925	0.124222591520181	4.76451552419259	0.602133110147901	0.668647917614744	0.353126908493042	0.351121663665771	0.52012280035917	99	Brittany	49
205.76782989502	361.457595825195	198.162704467774	578.875305175782	2666.55322265626	3971.96533203125	4216.15576171875	1111.99151611328	503.797653198242	4188.75805664063	4.94501519203186	0.905075191280319	0.833544185811494	728.809179732925	1.72833295375982	730.20803226631	0.103672511949882	5.41375022891383	0.638985047328477	0.693901875497765	0.390725786209106	0.377565734863282	0.499132625234472	129	Brittany	49
148.906356811524	457.459930419922	373.498016357422	881.144927978516	2189.05480957032	2880.31103515625	3060.17272949219	1255.22399902344	686.072052001953	3296.91552734376	2.87053561210632	0.769647707059183	0.725174056735582	722.544002531756	0.627796605916287	724.726002215287	0.102937285055165	2.56559910838926	0.480277462332956	0.568647676837847	0.251932613372804	0.251876470947266	0.407814445300239	172	Brittany	49
523.449401855469	809.302673339844	916.420654296875	1271	1633	1747.73474121094	1894.65661621094	1617.02392578125	1171.1240234375	1850.79577636719	0.124331645667553	0.312802499092025	0.365809755172711	706.272134047761	0.107578599076654	710.488117291791	0.0366471219590434	1.00058831791968	0.187885791541257	0.245035003290929	0.052536608886719	0.0832832153320312	0.163802177503196	19	Brittany	50
269.108093261719	494.277282714844	257.938781738281	800.090026855469	3134.32568359375	4196.61962890625	4339.47314453125	1555.39282226563	728.478576660156	4349	3.42709827423096	0.882689687570029	0.78705067876989	724.090297185517	1.53345783655944	726.079010037327	0.147641479903192	4.33330097742499	0.637304142339893	0.691582380505795	0.39535521774292	0.39332495880127	0.515657636420379	99	Brittany	50
266.2978515625	443.122375488281	269.585174560547	702.004699707031	2916.07373046875	4232.80859375	4493.36767578125	1325.91357421875	609	4440.875	4.5464301109314	0.878352829799768	0.806854970790331	727.632659149174	1.58269785207491	729.178576755527	0.104497759019943	5.01376956805261	0.648740172289193	0.699067974097854	0.409217510986328	0.395832360839844	0.455649867839705	129	Brittany	50
299.222808837891	673.31396484375	613.28564453125	1247.92956542969	2411.75708007813	2948.31787109375	3143.47094726563	1581	885.340270996094	3396	2.05246806144714	0.655658353039135	0.634805368153185	719.333032997204	0.451852091873577	721.916403872553	0.09681541621883	1.94094894344446	0.434172518354112	0.524566085634075	0.22156279296875	0.230571368408204	0.331805403124365	172	Brittany	50
436.95442199707	719.946716308594	725.839233398438	1092.99407958985	1575.24377441407	1676.9819946289	1802.31616210938	1270.54217529297	886.687683105469	1740.75646972657	0.207755953073502	0.392433532637273	0.399884181695442	709.331613034817	0.134167508202431	713.165161405465	0.0440931293572794	1.37661773533541	0.21135854052421	0.27399269452719	0.0693999206542971	0.0934149932861332	0.20109388365373	19	Brittany	51
233.984069824219	436.922790527344	205.347328186036	699.565948486328	3243.74963378907	4509.19409179688	4649.97509765625	1483.27471923828	660.179260253907	4674.63745117188	4.34439945220948	0.913127731504415	0.823056429084344	726.113568345189	1.99714893797643	727.84937230204	0.150816862405867	5.13728224834137	0.675833629155969	0.714384518616819	0.433759358215332	0.430354037475586	0.547345923673312	99	Brittany	51
234.360885620118	434.459869384766	238.009574890137	726.207641601563	3066.61230468751	4481.88671875	4784.80493164063	1351.01959228516	626.22787475586	4734.03881835938	5.32057094573974	0.89823485566471	0.823534678842679	728.035935099173	1.76439059950144	729.531443211776	0.13133605684288	4.78459185391109	0.680937765235747	0.717494008523692	0.44358454360962	0.423446684265137	0.504608447077407	129	Brittany	51
323.768142700196	786.915161132813	718.727569580078	1455.5	2833.751953125	3460.80029296876	3729.43469238282	1791.09448242188	964.552581787109	3926.03344726563	2.04688036441803	0.649793799553603	0.631615496360944	717.605369321265	0.525613374802098	720.404698156107	0.117966684973571	1.87481197929386	0.471155847462863	0.560411387445997	0.259088595581056	0.27203334350586	0.327911740514708	172	Brittany	51
578.122192382813	907.333862304688	1020.26721191406	1453.90258789063	1983	2117.91967773438	2317.44848632813	1958.26086425781	1360.19738769531	2250	0.298485159873962	0.350990766959332	0.400355096785159	709.005319655756	0.14963101510822	712.879654698786	0.0458009931609002	1.24666628621432	0.233511251335221	0.301413864280334	0.0789308410644531	0.109258227539062	0.174517657805644	19	Brittany	52
209.067611694336	392.802062988281	180.328048706055	622.660766601563	2896	4022	4151.1494140625	1306.98840332031	553.470764160156	4229.07666015625	4.06935977935791	0.913623069987614	0.822499551762191	725.955730712815	1.78434372260886	727.711264373713	0.137152489525256	5.1477335519304	0.637622851246266	0.692703384279252	0.387368743896484	0.383572521972656	0.55068365926577	99	Brittany	52
241.548736572266	396.111114501953	220.713439941406	616	2814.31005859375	4153.482421875	4401.0615234375	1196	515.69189453125	4391.17626953125	5.0455265045166	0.898916102288227	0.825459886157723	728.475299796316	1.78377311446611	729.915887321776	0.0999488955960165	5.51022253245499	0.651117722482579	0.700874421022399	0.406479930877686	0.39329026184082	0.475562499968446	129	Brittany	52
163.151611328125	459.602203369141	434.108062744141	940.933715820313	2014.80541992188	2557.62036132813	2772.38427734375	1421	766.633666992188	3040.81127929688	2.22744250297546	0.704934396140419	0.693493518252496	720.450620941401	0.445776814276668	722.894293323726	0.089500824806432	2.09306275327688	0.42471674688657	0.515505822004983	0.210714888000488	0.212218771362305	0.369293364743617	172	Brittany	52
457.135070800781	724.87353515625	753.608154296875	1095.82177734375	1528	1620.07287597656	1727.84777832031	1281	904.147705078125	1670.83715820313	0.1395243704319	0.35618585072057	0.374019706593092	709.5511982982	0.116300154827582	713.357298510925	0.0343400336530961	1.37067318443753	0.188721392074865	0.245781100521136	0.0557056091308591	0.0832069519042971	0.172803528460216	19	Brittany	53
232.610824584961	433.829833984375	236.187805175781	701.832336425781	2811.83032226563	3873.4462890625	4020.14721679688	1364.12475585938	640.129028320313	4060	3.61545157432556	0.884946767346845	0.797791350169595	725.433036078909	1.45059094690078	727.253906569046	0.125300909436057	4.48284286598061	0.612912459863702	0.676522079503698	0.366778578948975	0.362301945495606	0.500980333771501	99	Brittany	53
257.056243896484	424.986145019531	265.047393798828	687.99658203125	2745.07958984375	3953	4222.18896484375	1241.78588867188	586	4204	4.42043685913086	0.872273535112234	0.80230525435339	727.596826753492	1.44500561904046	729.147223409306	0.0975154522486219	4.84053153351239	0.624435037045518	0.68411826366185	0.381445805358887	0.367608792114258	0.444328147755229	129	Brittany	53
372.716766357422	783.68115234375	853.478149414063	1477.71606445313	2409.29663085938	2871.20922851563	3075.28442382813	1879.69226074219	1100	3317.33642578125	1.31438601016998	0.527203495513135	0.569440544065314	715.861088191834	0.306993269167591	718.878452167855	0.08061434935049	1.45070641217393	0.365103737791244	0.452813333298047	0.17236471862793	0.195008544921875	0.263155766740538	172	Brittany	53
453.237579345704	698.151763916016	680.786376953125	995.991729736328	1411.70819091797	1482.55712890625	1594.26696777344	1165.76641845704	822.175659179688	1528.31958007813	0.0905599668622017	0.37404697939423	0.36203057602362	708.686821273007	0.114935947325921	712.600968613881	0.037607843797233	1.33626758199279	0.186692751027758	0.243179279745065	0.0563319381713867	0.0805668945312503	0.187161615133568	19	Brittany	54
223.685325622559	410.955062866211	195.838485717774	638	2847.29455566407	3964.57385253907	4095.09020996094	1274.75885009766	557.798492431641	4149.35791015625	4.0287630558014	0.906629451978172	0.813919424740327	726.049329594599	1.69003150070946	727.793163395274	0.131016921912838	5.04897858127256	0.629456247057886	0.687438654676967	0.379995832443238	0.376805020904541	0.532965254433164	99	Brittany	54
293.596481323242	479.433044433594	291.814468383789	745.058776855469	2988.57226562501	4352.98608398438	4593.86181640625	1358.43530273438	646.990295410157	4590.38793945313	4.62577390670776	0.871015874275535	0.797889201042155	727.583631578196	1.54234266017158	729.135677630921	0.0973123320100382	4.99478463933383	0.642135633195403	0.694821942932584	0.403569212341309	0.394573434448243	0.432962526857382	129	Brittany	54
578.482635498047	1096.30072021485	1113.39782714844	1940.56945800782	2983.20129394532	3443.11108398438	3624.66174316407	1748	989.43783569336	3893.08898925782	1.52428317070008	0.514850657177057	0.522114066144449	713.695077111142	0.359089934266089	716.983192472249	0.109227421524923	1.29578443209487	0.388910697790662	0.477981069545255	0.197148065185547	0.230530560302734	0.267858188654751	172	Brittany	54
448.722686767578	731.494750976563	779.485534667969	1119.39221191406	1607.88696289063	1700.70983886719	1803.6123046875	1353.47399902344	931	1766	0.189098104834557	0.359577855126902	0.386698203607618	709.533411499801	0.127417509794604	713.341735062326	0.0373007532123514	1.39128596248041	0.200278334350406	0.260084174204554	0.0620490173339846	0.0904619018554685	0.173934718462848	19	Brittany	55
219.392974853516	394.138671875	216.675872802734	627.652221679688	2665.6708984375	3699.65405273438	3829.45263671875	1298.45947265625	606.644836425781	3899.66821289063	3.63523101806641	0.889593186489438	0.807088352575745	726.261468923546	1.47003647824167	727.978785308103	0.105161527236737	4.96607855272001	0.596902787722954	0.665040422928396	0.348839494323731	0.347521952819824	0.485586359421502	99	Brittany	55
230.334335327148	391.975952148438	237.240280151367	622.060363769531	2633.08203125	3846.1162109375	4104.38037109375	1123	519.944030761719	4070	4.62231302261353	0.884315909707047	0.815852943596439	728.31855865728	1.52928007599712	729.77873882512	0.0898324129530867	5.20367253513434	0.619408495476177	0.681063127337423	0.37293084487915	0.360368432617188	0.448147105947753	129	Brittany	55
344.526397705078	713.3427734375	892.347045898438	1451.931640625	2112.59838867188	2482.697265625	2711.80493164063	1852.94226074219	1109.84851074219	2953	1.22327196598053	0.482437137033549	0.558016970247789	715.067458479698	0.2384267790323	718.184026169736	0.0671101500618597	1.27231459750329	0.319157494603008	0.402981111382497	0.138608181762695	0.160632696533203	0.240600857937066	172	Brittany	55
428.588073730469	747.179138183594	733.786926269531	1240.95690917969	2155.43286132813	2335.74951171875	2535.64404296875	1713	1104.78674316406	2449	0.554871618747711	0.516280133466225	0.504115423480776	712.62654729944	0.269979507580706	716.04822888701	0.0703506762654437	1.78771701080616	0.327764485028819	0.412994082534823	0.143972476196289	0.158088043212891	0.258558637516849	19	Brittany	56
243.664886474609	435.093017578125	246.537673950195	736.471984863281	2702.7197265625	3672.18969726563	3781.96264648438	1434	688.283325195313	3881	3.29909873008728	0.874832074680216	0.787849767417135	725.182942786351	1.26682731190495	727.035074938058	0.122707406378623	4.12797062651679	0.588248755416406	0.659022630329727	0.341841374206544	0.342221789550781	0.488076394185962	99	Brittany	56
226.917694091797	390.242492675781	221.858001708984	673.528930664063	2848.29541015625	4215.83935546875	4484.2216796875	1285.12866210938	611.792907714844	4435	5.04835224151611	0.899514385090652	0.8307871680133	728.71518611558	1.67886179446476	730.125787851133	0.114560123840162	4.85699766624246	0.65921361424838	0.705432310909697	0.415442709350586	0.400191607666016	0.503542559167557	129	Brittany	56
263.40966796875	644.835510253906	525.602600097656	1183.23522949219	2901.11669921875	3650	3782.97998046875	1583.90026855469	826.870483398438	4065	3.1569128036499	0.750235312972302	0.695790058958453	722.120613872591	0.745604105054886	724.355537138517	0.12259784493081	2.55841934625637	0.528178467975933	0.610364208122729	0.301184951782227	0.30930424194336	0.387816989439296	172	Brittany	56
491.220077514649	832.247436523438	892.518188476563	1390.2221069336	2155.78100585938	2343.69018554688	2526.63281250001	1918.80450439453	1290.41082763672	2445.71008300782	0.448157444596291	0.444838781283218	0.473121294795201	711.409652470216	0.224381658846497	714.983445911439	0.0604911104689631	1.54065696074834	0.290855277020654	0.36987289817104	0.11860220489502	0.144389785766601	0.21860177275778	19	Brittany	57
237.10099029541	435.092025756836	251.633934020996	715.189392089844	2558.02001953125	3404.87414550782	3510.99621582032	1333.34393310547	653.242736816407	3604.41943359375	2.84321403503418	0.862317207924849	0.774033067789805	723.97559436848	1.10374316384015	725.97864507242	0.113670527117305	3.98043742301682	0.560011847655825	0.636822262647012	0.315589308547974	0.315432028961182	0.476487529923982	99	Brittany	57
205.655700683594	362.652893066406	192.191963195801	590.482025146485	2749.71166992188	4103.18579101563	4356.10546875	1116.82293701172	484	4308.76025390625	5.06653785705566	0.910988981958955	0.835748721083295	728.894609284588	1.80971710436867	730.282783124014	0.111336572321014	5.37802512056674	0.65210870702613	0.701849430861089	0.405592406845093	0.390108463287354	0.513495576575341	129	Brittany	57
185.320945739747	519.961212158203	451.810531616211	1021.21875	2361.39062500001	3052.15209960938	3271.24035644532	1372.14068603516	755.062774658203	3540.79187011719	2.95587575435639	0.746018272990635	0.706817730226235	722.070935347703	0.61283662070479	724.31206842924	0.105220304660809	2.43186577421897	0.484843933720075	0.573076885152321	0.259025762176514	0.259837159729004	0.382988788230507	172	Brittany	57
462.71144104004	790.5107421875	732.098358154297	1177.54095458985	1890.15826416015	1984.92419433594	2141.09411621094	1455.00592041015	965	2057.4619140625	0.40732254087925	0.460610175147667	0.431959462658164	710.361842527065	0.199613893589584	714.066612211181	0.0575249933084406	1.61737234559948	0.265858680023865	0.340038348442674	0.102593995666504	0.125555807495118	0.230292254197561	19	Brittany	58
289.988967895508	508.794723510742	312.44711303711	766.810333251953	2818.47668457032	3719.22180175782	3830.80566406251	1500.61364746094	735.22787475586	3869.67504882813	2.87310302257538	0.845844615651173	0.761349770520404	724.475624885921	1.24119352296738	726.416171775181	0.0995458057408611	4.5890938741017	0.579334390489828	0.651352265892872	0.337212301635743	0.34134680633545	0.422424330699306	99	Brittany	58
325.90431213379	567.877166748047	336.721618652344	869.914825439454	3212.27062988282	4386.46118164063	4621.46118164063	1506.57751464844	745.866394042969	4563.23486328125	3.96953296661377	0.858244427094359	0.772586692676278	725.471920402768	1.50983005018059	727.287930352422	0.126393833368499	4.379838595084	0.647104204860562	0.697564785179616	0.413453280639649	0.406754327392578	0.450746804904186	129	Brittany	58
337.670761108399	757.264923095704	970.757354736329	1518.75549316407	2190.67578125	2569.64880371094	2776.65832519532	1713.26538085938	1052.89294433594	3049.26843261719	1.20004016160965	0.447161380591528	0.544577268169998	714.620602651748	0.22538276213587	717.79302732028	0.0613962744087119	1.1613228753522	0.30671110739621	0.388257506946255	0.129876472473145	0.158309149169923	0.219104449689398	172	Brittany	58
528.219055175781	853.361206054688	936.64321899414	1330.73333740235	1785.78051757813	1902.90112304688	2072.47485351563	1659.37194824219	1160.97058105469	2011.45135498047	0.218347392976284	0.334870810677794	0.37333665748018	707.10947347885	0.125389193755946	711.220789293994	0.0437204101466813	1.11223612071961	0.210028038164749	0.272470283679931	0.0638861038208006	0.0953392272949218	0.175679074385172	19	Brittany	59
230.37085723877	405.782348632813	212.187553405761	629.17660522461	2789.1064453125	3884.75256347657	4025.64697265625	1355.42181396485	622.81283569336	4059.70263671875	3.64607810974121	0.89609859427655	0.809773480364457	726.108466179604	1.61177447506764	727.844907907153	0.111225551467595	5.09842944075891	0.615338812315225	0.677871355372959	0.367778560638428	0.366166293334962	0.496504016997154	99	Brittany	59
244.950721740723	421.029098510742	214.251411437989	663.063140869141	3106.86730957032	4624.69995117188	4891.89892578125	1321.4564819336	573.877471923828	4823.14038085938	5.58871912956238	0.911606376463414	0.833829822727348	728.830391711059	2.08359790090823	730.226592747176	0.124620061162033	5.49449442250613	0.694083279023457	0.723690780963061	0.456921923446656	0.44117484664917	0.510766017094349	129	Brittany	59
279.665863037109	669.049835205079	585.156005859375	1216.841796875	2505.01428222657	3075.04711914063	3254.93933105469	1405.98040771485	763.622161865235	3479.86535644532	2.34575271606446	0.677549619362839	0.643419639618783	719.050438948879	0.50148205360857	721.669134080269	0.110383939242179	1.98276905629264	0.449857074574311	0.54038101675812	0.235514366149903	0.247534759521485	0.351868689348845	172	Brittany	59
443.810317993164	714.553192138672	804.632965087891	1149.3656616211	1509.79681396485	1640.44299316407	1772.67407226563	1412.82849121094	999.466461181641	1787.88000488282	0.133780166506767	0.344840073549594	0.400591855771103	708.429313755983	0.111860485163286	712.375649536486	0.0374275956204111	1.07566819768269	0.188869677700118	0.245986453350681	0.0553984283447265	0.0848373962402343	0.17818743899978	19	Brittany	60
247.468551635743	432.219360351563	228.309295654297	693.904205322266	2876.05114746094	3903.44860839844	4012.95874023438	1453.96795654297	671.271301269532	4063	3.4952050447464	0.890097933367375	0.800908458526509	725.600556668313	1.50273520334732	727.400487084774	0.12618848882001	4.66759146774156	0.614895745805425	0.677811074046727	0.367789169311524	0.366738922882081	0.504428441400875	99	Brittany	60
272.666534423828	504.065841674805	244.238586425782	822.324432373047	3449.24523925782	4807.53442382813	5083.7333984375	1634.48809814453	732.859100341797	5005.1748046875	4.68465638160706	0.903737160801983	0.810729237056824	725.984520991061	1.91109649573344	727.736455867178	0.175369205464456	4.49600206801139	0.702386056919904	0.726768125702974	0.470870404052735	0.455868381500244	0.544399955362052	129	Brittany	60
155.444160461426	504.002365112305	394.240783691407	974.6240234375	2634.25085449219	3431.22570800782	3558.73925781251	1411.56280517579	714.016693115235	3845.86181640625	3.2332843542099	0.782964400219241	0.738598376519797	722.465756298957	0.761909807498968	724.657536761587	0.119473227771921	2.81099314651251	0.524491655963693	0.607185979226784	0.290445778656006	0.296070950317383	0.407483182434944	172	Brittany	60
698.224365234375	1182.74523925781	1050.27880859375	2109.0830078125	4129.28466796875	4490.50927734375	4872.3955078125	2343	1395.8916015625	4733.19677734375	1.72764003276825	0.62239609272751	0.583296595241258	713.416196915182	0.682577144397649	716.739172300784	0.166467306140499	2.01556701475005	0.528619614948458	0.60919835082956	0.331579815673829	0.343169226074219	0.328886197227322	26	Picardy	61
426.871124267578	768.457824707031	762.203735351562	1616.67590332031	3213.83862304688	3491.51977539062	3589.38403320312	1992.96752929688	1120.00109863281	3707	1.05024540424347	0.645315994958051	0.638944954110089	712.585285558483	0.541963060785949	716.012124863673	0.146119049614397	1.85136170493903	0.453871812195257	0.542535040105333	0.245134414672852	0.272666204833984	0.359658021558241	46	Picardy	61
348.160430908203	641.098327636719	410.697235107422	1077	3980.64794921875	4701.77001953125	4985.0322265625	1548.02673339844	683	4818	3.26417016983032	0.839304533715067	0.760304984920841	720.350996015657	1.56204750355231	722.8071215137	0.155485747419837	4.35694073587945	0.659842426117496	0.703669801661678	0.435873875427246	0.42904436340332	0.452830772279745	86	Picardy	61
175.73713684082	597.778503417969	238.366607666016	1093	4185.25634765625	5077.9267578125	5231.88818359375	951.522277832031	484	5190.4287109375	5.17610692977905	0.910610586879868	0.788482569067549	720.163161843224	1.84527097596821	722.642766612821	0.352290781837088	3.60902429263166	0.71621616752128	0.732117806542421	0.487975623321533	0.484059077453613	0.646450394926893	146	Picardy	61
329.023803710938	637.177490234375	860.256774902344	1240	1484.03100585938	1679.0087890625	1860.68518066406	1917.48315429688	1313.67517089844	2083.05810546875	0.65948486328125	0.318855202613204	0.449133210291821	703.468698108731	0.0945193638582535	708.03511084514	0.0383776941151047	0.551715339111015	0.191137753218068	0.249111457400694	0.0542749542236326	0.080115692138672	0.181686073427123	186	Picardy	61
580.160034179688	1002.55694580078	1212.8193359375	1669.08630371094	2463.34716796875	2612	2856.00366210938	2491.87963867188	1910.21020507812	2810.68041992188	0.413675457239151	0.361341557562977	0.450746802838017	713.572650801012	0.205428010487645	716.876069450885	0.04123699417236	1.80198235095695	0.265846431370844	0.340585672572471	0.0995633056640625	0.138225964355469	0.152412442198303	26	Picardy	62
483.674652099609	810.680847167969	996.007873535156	1456	2157.57275390625	2325	2377.8486328125	2022.37817382812	1377.88305664062	2441	0.488220512866974	0.403168587925169	0.479915700345431	711.43928080524	0.198783737982092	715.009370704585	0.0499416151589695	1.50043377910571	0.247518494178789	0.317956939038348	0.0882555480957035	0.133273327636719	0.191582163578276	46	Picardy	62
415.960052490234	755.515625	641.848205566406	1270	3151.453125	3563.36499023438	3788.66430664062	1819	1022.76916503906	3662.44995117188	1.44888186454773	0.689241446973771	0.646121695654285	717.887760463377	0.713190991548521	720.651790405455	0.100838998038114	3.04133258220857	0.495704682382278	0.582919187051374	0.278556372070312	0.290488665771484	0.325399453966543	86	Picardy	62
234.748077392578	643.491271972656	316.490020751953	1126.84301757812	3994	4828	4939.10107421875	1205.19714355469	642.16845703125	4931.34033203125	4.19709205627441	0.8776871329149	0.764814247490083	720.154060072776	1.58602462756079	722.634802563679	0.246140345555251	3.58133936148681	0.675676142478301	0.712211813534672	0.445647129821777	0.449206454467774	0.557728270453225	146	Picardy	62
394.266998291016	698.781066894531	909.464050292969	1310.06469726562	1710.96301269531	1943.6630859375	2131.32250976562	1843.63146972656	1168	2330.29956054688	0.792532384395599	0.364060556802969	0.461321877267431	710.674898373939	0.130099565181593	714.340536077197	0.0428314974214681	0.957131742059944	0.228373700646153	0.294449474842588	0.0770331848144537	0.102833856201172	0.188490408489193	186	Picardy	62
589.554870605469	1035.08435058594	832.702941894531	1799.13403320312	3798.54174804688	4169.59716796875	4589.5751953125	2000.07275390625	1159.1591796875	4482.451171875	1.63364899158478	0.665498100940323	0.601043021735216	713.959294194822	0.705658252095452	717.214382420469	0.174701921155845	2.05910180965443	0.538765477284371	0.619523245462197	0.333018594360352	0.333339172363281	0.365309019611066	26	Picardy	63
356.401824951172	705.839294433594	627.638488769531	1493.66442871094	3112	3408.9794921875	3536.673828125	1887.91040039062	1025.11791992188	3661.47583007812	1.18416953086853	0.687652080246481	0.655595427389783	712.853904763783	0.579342080096779	716.24716666831	0.167329918488684	1.86965171264435	0.475876257762351	0.564465146340651	0.25910661315918	0.277618786621094	0.407385485989388	46	Picardy	63
286.931793212891	532.438781738281	313.432159423828	895	3894.11157226562	4717	5010.10107421875	1422	590	4874.212890625	3.71304321289062	0.876418341074754	0.798526496859755	721.576320467008	1.93600790117495	723.879280408632	0.144284248434175	5.22729850107413	0.683310249298895	0.716659460106249	0.454615473937988	0.440317263793945	0.479611435222898	86	Picardy	63
197.568450927734	552.939819335938	228.905502319336	987	4303.431640625	5487	5629.56494140625	925	447	5561	6.49910449981689	0.919689785510992	0.816612246790868	722.483111389646	2.28132820994058	724.672722465941	0.291237986377873	4.35061210773178	0.746177791400254	0.742351124581273	0.52846279296875	0.525215168762207	0.624331569183431	146	Picardy	63
306.664703369141	660.375427246094	805.313232421875	1343.18872070312	1680.5205078125	1901.17321777344	2083.59985351562	1544.73083496094	966.50244140625	2347.18188476562	0.970663726329803	0.404958286727573	0.479625684639335	699.497822222918	0.135831710579654	704.560594445054	0.0689174280930784	0.581249319009247	0.24311349664861	0.313167649474967	0.0876418762207032	0.109722009277344	0.254660830274248	186	Picardy	63
638.907165527344	1064.49279785156	902.167663574219	1889.13623046875	3841.404296875	4195	4623.68994140625	1996	1152	4510.876953125	1.64702832698822	0.645695671317221	0.597451255879289	713.652795040135	0.669924406550481	716.946195660118	0.172551376308112	2.01670917086068	0.530816008280532	0.612544943194192	0.32805334777832	0.329937915039063	0.353113691652284	26	Picardy	64
372.514953613281	697.678283691406	649.455017089844	1510.42297363281	3062.53564453125	3356.13598632812	3491.2333984375	1791	959.892761230469	3602.76147460938	1.1825567483902	0.674904543197411	0.65688698118165	712.852330791904	0.545092519784827	716.245789442916	0.162529524074849	1.82033354774933	0.464874785208776	0.554386779134585	0.250944924926758	0.270499731445313	0.398275994746166	46	Picardy	64
314.272247314453	556.023559570312	342.641662597656	910.213134765625	3848	4630	4898.7490234375	1377.30126953125	559.418334960938	4754.7138671875	3.55176639556885	0.862529868779	0.786144069600282	721.435820247663	1.82708790641785	723.756342716705	0.131044851253689	5.1869530726949	0.667545115036861	0.708594918722461	0.438667291259766	0.429237094116211	0.453478283657462	86	Picardy	64
242.95735168457	668.258483886719	267.12109375	1158.36450195312	4498	5522.31201171875	5649.83837890625	905	420.491027832031	5599.81787109375	6.29236030578613	0.907426951611702	0.783072174275866	720.815637900171	2.0309775384447	723.213683162649	0.337407507567871	3.747797174501	0.739405625080806	0.739212800999576	0.524725579833984	0.52524147644043	0.621839227258196	146	Picardy	64
334.641021728516	669.447265625	861.975280761719	1295.67749023438	1543	1751.01391601562	1940.35925292969	1684.4326171875	1077.42822265625	2191.57080078125	0.809445679187775	0.343054082265944	0.436642172089307	698.307563625498	0.105038096106016	703.519118172311	0.0467305648128102	0.51148439892003	0.209148453353023	0.271539090865309	0.0660683044433598	0.0889296020507812	0.203488887380906	186	Picardy	64
576.264251708984	1021.48236083985	916.428283691406	1823.69915771484	3573.5576171875	3925.27136230469	4501.15405273437	2232.42236328125	1338	4262.67700195313	1.28131747245788	0.623965191066233	0.588628385745631	713.596446791443	0.58844530834378	716.896890942513	0.150327731507831	1.9702394407717	0.517062210832016	0.602593776455257	0.313250082397461	0.299698486328125	0.330796131975682	26	Picardy	65
349.597839355469	693.0234375	683.222229003907	1484.951171875	2789.87817382812	3075.16760253907	3334.20471191407	2000.99450683594	1131.38818359375	3391.83190917968	0.970554202795029	0.636509659547714	0.63367634535591	712.136148356331	0.44647998642796	715.61912981179	0.140654775724563	1.63747962567499	0.441109503672232	0.531682769681196	0.231043542480469	0.2392908203125	0.369671881674145	46	Picardy	65
293.554550170899	521.982849121094	347.048767089844	896.762329101563	3532	4217.88793945313	4646.8037109375	1442.36029052735	641.211975097657	4372.96606445313	2.94850742816925	0.84865720185514	0.779899855824998	721.174597136122	1.50942319666338	723.527772494107	0.123890289380011	4.86296231673742	0.646708130397946	0.699014460832521	0.414799021911621	0.38859012298584	0.449652039657126	86	Picardy	65
194.483406066895	550.318481445313	243.555221557618	973.601135253906	4210.29638671875	5299.89965820313	5549.08447265625	1006.8957824707	484.867492675781	5438.84155273438	5.89853405952454	0.912706661130061	0.813721324580882	722.413318083881	2.14862048850227	724.611653323397	0.258528173425552	4.35696911355783	0.737414433701523	0.739288801631067	0.518705480957032	0.506010189819336	0.602728818177211	146	Picardy	65
273.659988403321	643.426116943359	694.177398681641	1340.94775390625	1898.29663085938	2161.06396484375	2272.43725585938	1332.40515136719	749.07211303711	2596.80920410156	1.33560103178025	0.507442369688811	0.540753549938482	705.53273477575	0.205223697303235	709.841142928781	0.0975300312317658	0.829182919507873	0.295780080040238	0.375460871568146	0.122204191589356	0.145676446533203	0.317261964856698	186	Picardy	65
643.311126708984	1080.02398681641	962.115173339844	1866.56829833985	3596.66369628906	4011.25366210938	4576.10302734375	2108.5	1249.50109863281	4352.68115234375	1.42427808046341	0.611219198541502	0.576000574571918	714.105274209839	0.57858617400004	717.342114933609	0.145107022278366	1.92385215880342	0.510866473539386	0.596694849688964	0.309694821166992	0.303349987792969	0.319191024456699	26	Picardy	66
349.906753540039	697.887512207032	697.047149658203	1521.13360595703	2838.5263671875	3137.873046875	3372.20629882813	2018.11798095703	1147.8744506836	3423.17956542969	0.965132623910904	0.633418821232451	0.63834006414711	712.229010002324	0.459031344597362	715.700383752034	0.139626170778688	1.65954789316337	0.438317549771127	0.529192569128577	0.229516096496582	0.242724230957031	0.365180767872751	46	Picardy	66
281.590927124024	519.346099853516	329.450592041016	880.211639404297	3502.41284179687	4301.076171875	4584.24951171875	1427.560546875	617.401336669922	4392.84350585938	3.16634714603425	0.859556643423374	0.783533587272408	721.507686931876	1.58105065517832	723.819226065391	0.123354759216532	4.87134723463077	0.645177569491599	0.69667037852061	0.409858467102051	0.396004220581055	0.449688092271273	86	Picardy	66
197.901245117188	545.879486083985	236.206314086914	972.580200195313	4196.3134765625	5348.31201171875	5503.40283203125	989.563171386719	479.307830810547	5439.38403320313	6.03947973251343	0.915529380557464	0.815837268321607	722.493191731275	2.19837311470144	724.681542764866	0.264636295046994	4.36744052172427	0.737230760736798	0.73951500215511	0.516283973312378	0.512481546783448	0.609320223632352	146	Picardy	66
283.136352539062	659.685729980469	719.279937744141	1366.57861328125	1912.08605957031	2175.88854980469	2348.25012207032	1381.71398925781	769.530792236328	2644.29321289062	1.37244141101837	0.500445149401332	0.535799916944343	706.864883821373	0.203067225497064	711.006773343701	0.0975025896903508	0.896489823489367	0.301419312106611	0.381625273498179	0.125946051025391	0.144901364135742	0.310671765411681	186	Picardy	66
555.555938720703	944.676696777344	971.966278076172	1711.04150390625	2991.88012695313	3265.12890625	3623.72119140625	2224.78894042969	1452.45770263672	3537.5	0.791956573724747	0.557022777953199	0.563038755089219	712.758548135798	0.408474154962231	716.163729618823	0.105829390266342	1.73795060426105	0.418254158550656	0.50985095664391	0.218696272277832	0.232300323486328	0.287046172993185	26	Picardy	67
401.883514404297	717.765319824219	810.441162109375	1471.13830566407	2383.8486328125	2626.39208984375	2716.79528808594	1890.92218017578	1142.44500732422	2822.38171386719	0.704942107200623	0.533790302842414	0.573494276467677	710.168432614721	0.299835823245425	713.897378537881	0.0974778754355757	1.39306813747352	0.339972483312304	0.425389696945368	0.153357957458497	0.18279469909668	0.29938051240288	46	Picardy	67
313.429550170899	583.248687744141	364.972763061524	980	3362.80944824219	3898.17407226562	4127.9013671875	1426.48657226563	656.508026123047	4021.8134765625	2.46925413608551	0.828037151450791	0.739597609199711	719.459110762336	1.22828502090492	722.026721917044	0.141518333475825	3.95780694921259	0.594175247334896	0.662915490990389	0.357622833251954	0.353470193481446	0.454371048127138	86	Picardy	67
203.175544738769	617.300354003906	261.423919677735	1131.24444580078	4192.90209960938	5082.5205078125	5222.98193359375	1004.1096496582	473.678985595703	5188.62524414063	5.05402159690857	0.902328392609251	0.783872977206496	720.105431375538	1.79344283555006	722.592252453595	0.336589405114672	3.50614806440965	0.709603722930805	0.729053568241887	0.482599851989747	0.482163987731934	0.624512056477574	146	Picardy	67
537.681060791016	827.974975585938	934.440338134766	1366.88238525391	1684.6220703125	1900.94091796875	2167.90661621093	2026.09161376953	1355.61322021485	2287.42346191407	0.717034876346588	0.352046995370655	0.410796272259519	710.626824187373	0.125128655970604	714.298471163952	0.0421700319759633	0.877416495461242	0.231963545059306	0.299816673296826	0.0794220596313479	0.0982855773925783	0.177185562737784	186	Picardy	67
593.1142578125	1027.89196777344	1011.45950317383	2032.37231445313	3776.15295410156	4051.38598632812	4422.6357421875	2422.52661132813	1493.63885498047	4297.86083984375	1.30289375782013	0.600611253204451	0.599443587690113	711.741698931335	0.562110373291339	715.273986564918	0.164323647464903	1.68528797015076	0.488419314508589	0.575048478497587	0.289481356811524	0.30421742553711	0.334181973470462	26	Picardy	68
375.431304931641	711.064117431641	768.01611328125	1592.85534667969	2823.69567871094	3071.45007324219	3179.18249511719	1846.63507080078	1056.75469970704	3287.95727539063	0.910181641578674	0.602352343556022	0.627540036284156	710.7150516156	0.409877448740878	714.37567016365	0.134230934475828	1.5134947526128	0.402000925215052	0.491156169853697	0.201366621398926	0.229391650390625	0.349521558593716	46	Picardy	68
306.015258789063	565.147125244141	332.231918334961	951	3770.1005859375	4455.52075195313	4666.08251953125	1303.50903320313	543.456573486328	4534.611328125	3.29160535335541	0.861282573907825	0.774725072189835	720.423879205163	1.63225129381442	722.870894304517	0.154716579263475	4.60013570841494	0.650140187467251	0.699187197433441	0.416262210845948	0.412213751220703	0.480623897722488	86	Picardy	68
217.877433776856	682.172668457031	269.242950439453	1266.9779663086	4417.36547851562	5307.05102539063	5412.6611328125	935.247741699219	453.993133544922	5361.82861328125	5.38218665122986	0.903124280812576	0.770886944808255	719.171032944622	1.76307569685001	721.774653826544	0.412671765659904	3.15736140744754	0.723140491921743	0.733936203829395	0.5019294921875	0.503907229614257	0.649242328007751	146	Picardy	68
634.419189453125	894.602294921875	1079.82012939453	1464.66986083985	1795.52880859375	2013.80780029297	2300.68139648437	2074.05639648438	1399.76837158203	2395.88256835938	0.620025545358658	0.300817582002682	0.382109766763086	708.949677909173	0.110813933338736	712.830968170527	0.0380755908666402	0.758694234513517	0.218388716994312	0.283866038911566	0.0680504760742188	0.0917861724853515	0.152721232209647	186	Picardy	68
546.052062988281	976.780822753906	820.850769042969	1781.02062988281	3705.43383789062	4049.01684570312	4423.37060546875	2046.54357910156	1205.60009765625	4331.62646484375	1.45798230171204	0.660366156000471	0.607352480914491	713.608428166381	0.664716606147745	716.907374645583	0.174735023860162	1.96431954282833	0.52856030909232	0.610576340539699	0.320313061523438	0.322245483398438	0.368219769684735	26	Picardy	69
373.795654296875	697.863037109375	647.233520507812	1482.3818359375	3009.97021484375	3276.44116210938	3422.4423828125	1783	964.703979492188	3540.13793945312	1.16382527351379	0.670532710693223	0.647199749363605	712.590101589931	0.530484946259753	716.01633889119	0.155623794787874	1.79792624136701	0.459720679112846	0.549104095185448	0.245656002807617	0.262826623535157	0.392728299606464	46	Picardy	69
311.034973144531	559.52197265625	335.173004150391	909.067260742188	3900.2099609375	4696	4967.69091796875	1390	558.386840820312	4836	3.68984794616699	0.867462482648026	0.787477866361591	721.51781825519	1.88846672899208	723.828090973291	0.135561007200252	5.20700183579182	0.675169208340347	0.712604471683848	0.447020069885254	0.436601403808594	0.459752621166777	86	Picardy	69
234.437469482422	659.161743164062	262.781707763672	1143	4506.44140625	5580	5708.8212890625	918.833923339844	432.378448486328	5630.11767578125	6.41239738464355	0.909938779878373	0.788885693499008	721.15384365443	2.10111789816486	723.509613197626	0.338171834683382	3.82792758701502	0.744460005894336	0.740751870437067	0.531083226013184	0.531973239135742	0.62461930828548	146	Picardy	69
298.913299560547	671.205871582031	775.975402832031	1276.85046386719	1576.11547851562	1780	1963.58483886719	1438.14916992188	896	2202	0.977084994316101	0.392030404078748	0.446838504414545	699.490780306765	0.122033343639374	704.55443276842	0.0629332089759101	0.590380535175366	0.230046182662711	0.297510602597286	0.0800195892333979	0.100258459472656	0.244297182306853	186	Picardy	69
770.094421386719	1273.33416748047	1451.4848022461	2362.34924316406	3674.86450195312	3943.65734863281	4274.5771484375	3116.62182617188	2212.54125976563	4212.8818359375	1.05971938371658	0.482894538859094	0.519740534124311	710.878862649578	0.416772314221733	714.519004818381	0.119362660287946	1.50773393633519	0.413919026396357	0.502988769123796	0.224633145141601	0.25676298828125	0.24862041012993	26	Picardy	70
497.323577880859	917.684753417969	1049.23376464844	1921.4437866211	3112.91796875	3345.86999511719	3400.43981933594	2273.56237792969	1408.43072509766	3552.89282226563	0.797759085893631	0.536601736279215	0.576943163360047	709.796256542455	0.380872642398897	713.571724474649	0.123751491635357	1.42151017378504	0.37843796620597	0.465833694683188	0.186033657836914	0.229146307373047	0.29954659430162	46	Picardy	70
446.555480957032	806.099243164063	484.981155395508	1362.85211181641	4648.92993164063	5426.68920898438	5628.4248046875	1669.83807373047	760	5518.16967773438	3.83586585521698	0.835901404263988	0.744815284850799	719.459761714402	1.75923608193618	722.027291500101	0.193249125546593	3.91799394140971	0.693964789660418	0.71688662470351	0.489431675720215	0.494076792907715	0.456043153581498	86	Picardy	70
246.286285400391	826.797729492188	431.218841552735	1457.29089355469	4346.01782226563	5029.861328125	5119.46508789063	1113.03479003906	572.444244384766	5143.81420898438	3.97544836997986	0.843575883783747	0.722079295720736	717.946180478554	1.38914156460015	720.702907918735	0.299913755568105	2.86990927686356	0.667788287513161	0.706416267015443	0.446716204071045	0.45927015991211	0.540935898607483	146	Picardy	70
546.141784667969	888.518707275391	1142.3583984375	1559.84991455078	1899.21881103516	2135.44006347657	2135.35205078125	2141.63024902344	1605.94543457031	2475.82409667969	0.570026338100434	0.30394073339151	0.412444149093965	709.119593473375	0.121139402771701	712.979644289203	0.0393066998725889	0.797399881350516	0.180409304960099	0.234761239424917	0.042832595825195	0.0994243469238285	0.155726779624285	186	Picardy	70
508.866790771485	979.716827392578	935.846710205078	1869.39495849609	3490.25659179687	3831.93603515625	4237.30053710938	2647.96350097656	1718.07525634766	4177.29248046875	1.02626830339432	0.60961541677419	0.590037478241838	711.887309995299	0.544807383680014	715.401396245887	0.152359428054624	1.6673082569027	0.485312872868038	0.572849951081052	0.282033560180664	0.292022869873047	0.334556695336035	26	Picardy	71
407.707260131836	775.548767089844	799.490600585938	1587.5	2729.31127929688	2932.06384277344	3047.08850097656	2099.513671875	1315.59411621094	3165.79333496094	0.730168759822846	0.567361620448	0.582380446384777	709.9152862624	0.362450257262346	713.675875479599	0.124240534175203	1.4184548471597	0.37777355962383	0.467119887385203	0.182410023498535	0.212404724121094	0.327455134018454	46	Picardy	71
436.782333374024	732.285736083985	461.102645874024	1170.32672119141	4464.18627929688	5366.53759765625	5594.81616210938	1780.90112304688	872.124114990235	5464.5	3.63331544399261	0.839944025149722	0.756596422901799	720.868177022296	1.84923067950471	723.259654894509	0.159089061874734	4.61440180176196	0.698993229967815	0.720670258375529	0.491358400726319	0.48968729095459	0.436057866939797	86	Picardy	71
184.509757995606	590.840393066407	246.649635314942	1060.1708984375	4135.21484375	5153.5	5351.02294921875	1007.87615966797	483.357330322266	5261.8720703125	5.40139079093933	0.90921349923432	0.798686865921721	721.634004272704	2.02893921882452	723.929753738616	0.28981571025947	3.9910690236868	0.716990845808263	0.731846834566501	0.492827704620362	0.489389578247071	0.601327424218932	146	Picardy	71
1322.09362792969	1576.17053222656	1676.27160644532	2110	2558.62536621094	2756.63146972656	2696.63073730469	2045.38366699219	1555.20263671875	2974.01940917969	0.505272150039673	0.244457744807637	0.274211941535219	709.470262553444	0.130675921318219	713.286479734263	0.0408185356571242	1.0165064823453	0.164080374417692	0.213957133569022	0.0195236175537105	0.108161993408203	0.114532636741594	186	Picardy	71
699.080383300781	1217.4580078125	1117.75756835938	2198.759765625	4104.794921875	4463.1123046875	4855.01904296875	2796	1776.75659179688	4758.74169921875	1.50717115402222	0.600313996282338	0.571807131873061	712.38077460789	0.621243662966707	715.833177781904	0.17521269323814	1.73890941547887	0.508957343797919	0.591935384151207	0.317107464599609	0.3350072265625	0.328857519097688	26	Picardy	72
442.097290039062	890.533508300781	809.246520996094	1816	3514	3817	3885.15405273438	2100.27392578125	1190	4041	1.18252050876617	0.646202504898672	0.622087896268454	711.543571458375	0.579388219802154	715.100625026078	0.181702609765969	1.66916051784039	0.475590591322148	0.562476059796193	0.267053308105469	0.300487066650391	0.381019774989403	46	Picardy	72
503.436981201172	847.063537597656	566.751342773438	1324	4607.7158203125	5440.076171875	5665.76708984375	1950.71545410156	962.73828125	5567.25732421875	3.54603719711304	0.81064757907059	0.730324246398257	720.415925796042	1.69938105782343	722.863935071537	0.155671454225916	4.32217657854272	0.678973410653157	0.708538102248433	0.480623657226563	0.487755377197266	0.401141075866178	86	Picardy	72
174.741394042969	579.605895996094	244.692581176758	1103	4201	5115.57373046875	5213.416015625	1059	530	5234.615234375	4.82138872146606	0.908225177547745	0.795902426431471	720.45277639952	1.84644677162706	722.89617934958	0.338051753378837	3.60402600209385	0.712436239799527	0.730272298974685	0.484676867675781	0.487113189697266	0.635367603530774	146	Picardy	72
1083.802734375	1334.19641113281	1526.25109863281	1894.00891113281	2229.41723632812	2432.69799804688	2572.13256835938	2226.72290039062	1680.88366699219	2722.16064453125	0.470236539840698	0.236836992781562	0.298463605977915	710.017840543533	0.110702319273873	713.765610475591	0.0339983555346142	0.916843723611818	0.172119440159602	0.224571414520511	0.028545593261719	0.093485620117187	0.1133322153179	186	Picardy	72
643.176635742188	1077.97033691406	1101.25354003906	2075	3597.81127929688	3878.84985351562	4206.85400390625	2460.01831054688	1565.2734375	4127	1.05612742900848	0.567935383988033	0.571314897014822	711.17106421938	0.49299062962378	714.774681191957	0.1471443705454	1.58136749208201	0.456039024238632	0.544747127234176	0.257126950073242	0.279172180175781	0.31324649634694	26	Picardy	73
445.365997314453	803.57666015625	894.072570800781	1760.11291503906	3045.99267578125	3280.67919921875	3362.75219726562	2022.06909179688	1201.61437988281	3502.07104492188	0.858105897903442	0.57284755125045	0.609477974738973	710.458748234358	0.416926607247691	714.151404705063	0.131405469559393	1.47596413099061	0.397534313149156	0.486156686169926	0.199059378051758	0.239211962890625	0.325307270026484	46	Picardy	73
482.660797119141	785.286499023438	535.337463378906	1230.11779785156	4563	5469.86279296875	5675.10302734375	1796.46472167969	886.235961914062	5581.09130859375	3.80168390274048	0.821783271075521	0.748668298813164	721.276810415191	1.842604780098	723.617209113292	0.141857097048183	4.78259487137417	0.684822071704681	0.711868865354438	0.485500396728516	0.493133947753906	0.396242998964945	86	Picardy	73
234.494064331055	689.039733886719	298.478912353516	1236	4301.2001953125	5161.12109375	5266.0615234375	1138.08520507812	592.879577636719	5284.8388671875	4.55528783798218	0.890773453142834	0.764563710342883	719.552032466474	1.70502276285463	722.108028408164	0.343898889835022	3.308007024266	0.704631786023716	0.725792238254563	0.480745712280274	0.48545973815918	0.61265097516533	146	Picardy	73
1700.22106933594	1891.87353515625	2073.31298828125	2578.060546875	3202.88208007812	3485	3250.32836914062	2552	2049	3686.63354492188	0.546994566917419	0.254145100541651	0.288946420697119	712.441163896723	0.172531461823453	715.886018409633	0.0454051619608638	1.21855455403341	0.160992768644892	0.208739724307796	0.00433762207031302	0.1394935546875	0.106942796279982	186	Picardy	73
423.639297485351	824.464904785157	705.60971069336	1555.56256103516	3172.0986328125	3432.83532714844	3693.6708984375	1860.54174804688	1158.83374023438	3623.21057128906	1.06019192934036	0.665733868849959	0.61583169842747	712.780359256495	0.572776769595652	716.182814349433	0.153958976102379	1.91657506697994	0.481121136555463	0.569646603472431	0.265978820800782	0.274389270019531	0.37783383864274	26	Picardy	74
318.390731811524	645.772766113281	604.397888183594	1403.57080078125	2848.14636230469	3076.47521972656	3117.86364746094	1632.09307861328	916.425537109375	3190.90051269531	1.07178914546967	0.675189439428388	0.654484890832567	712.22641614004	0.509437892082928	715.698114122534	0.148012731523198	1.7843584609626	0.433701239727661	0.523192017506291	0.221994212341309	0.248147204589844	0.398266682915926	46	Picardy	74
448.512420654297	717.790313720703	483.216247558594	1102.80609130859	4183.21655273438	5036.654296875	5222.4609375	1670.36090087891	831.289825439453	5121.06030273438	3.37797641754151	0.824899506947234	0.75169912514956	721.501947329843	1.73666204899844	723.814203913613	0.12370817287169	5.01427454075242	0.664819482213656	0.703837448080743	0.450812631225586	0.455152055358887	0.390701212521545	86	Picardy	74
243.933837890625	727.740905761719	280.143081665039	1290.37884521485	4626.17602539063	5557.53051757813	5612.98608398438	1058.06982421875	546.1708984375	5602.1259765625	5.27872896194458	0.903931002316279	0.768732982090936	719.486955585989	1.9037884324914	722.051086137741	0.406640051794522	3.30738125553498	0.734614453376206	0.737063160034227	0.519893023681641	0.52752219619751	0.64133836204107	146	Picardy	74
2227.90551757812	2360.29504394531	2446.85314941407	2969.5	3579.03308105469	3815.33288574218	3754.73596191406	2642.77612304688	2098.45080566406	4005.26794433594	0.775712132453919	0.21723181915979	0.235590796087956	710.498155292921	0.164967648156304	714.185885881305	0.0479217803498057	1.16649573705002	0.175865696795563	0.227894245998335	0.00912201538085924	0.136434643554688	0.0960552701632084	186	Picardy	74
702.283782958985	1191.82684326172	1403.95611572266	2181.35327148438	3406.50280761719	3691.09423828125	4017.341796875	2824.53930664063	2067.583984375	3955.03857421875	0.820566982030869	0.447700162260266	0.507998408450399	711.611728215839	0.356310099517453	715.160262188859	0.093259454654414	1.53049954674008	0.375517059603704	0.463147836223378	0.190981619262696	0.229717419433594	0.220209403860844	26	Picardy	75
494.36898803711	909.13232421875	1095.41778564453	1766.5	2667.837890625	2901.33361816407	2947.48449707032	2241.97082519531	1472.06854248047	3080.62036132813	0.578431725502014	0.451443657210728	0.523887901048173	710.296486864775	0.278484453516188	714.009426006678	0.0816924973020277	1.37797533560101	0.310220941161379	0.391073144288502	0.132796591186523	0.182541778564453	0.234408599225466	46	Picardy	75
473.245071411133	815.074462890625	531.634155273438	1278.46942138672	4348.8486328125	5061.92553710938	5255.70971679688	1823.181640625	891.895812988281	5147.96459960938	3.02308690547943	0.810236474100719	0.72334174127176	719.966762307776	1.55649094093339	722.470917019304	0.152089130825491	4.19273612552329	0.658895001640541	0.700085886165891	0.446867003631592	0.454368466186524	0.409891263017571	86	Picardy	75
211.880226135254	674.606964111329	277.876434326172	1198.2269897461	4120.18041992188	4902.93872070313	4982.29052734375	1036.22961425781	506.120590209961	4993.11376953125	4.22961854934692	0.89291931507267	0.757041908762401	718.988845360695	1.5951083723915	721.615239690608	0.347790928153394	3.18990112883867	0.687882293188121	0.718827170080486	0.456410694885254	0.46243471069336	0.621191043191277	146	Picardy	75
1711.81817626953	1871.00231933594	1964.64666748047	2388.02416992188	2818.85729980469	3028.32006835938	3117.88830566406	2434.736328125	1914.67065429688	3270.95288085938	0.451644495129585	0.212490188922267	0.240059052103061	711.635325538522	0.125415293165479	715.180909846207	0.0385739949751341	1.06055434558237	0.169070002769046	0.22030383471035	0.0142667144775395	0.1061400390625	0.096319044790769	186	Picardy	75
549.791748046875	987.862731933594	872.742431640625	1869	3716.9697265625	4039.13940429688	4350.20654296875	2200	1341.08679199219	4266.3818359375	1.27894723415375	0.644682905625412	0.606796133176674	712.611487821073	0.62329782063449	716.035051843439	0.177009889727471	1.84110266504339	0.508128069400959	0.59265241921325	0.302935412597656	0.315577954101562	0.364324597715617	26	Picardy	76
337.986297607422	681.883911132812	647.024841308594	1541.17431640625	3169.42211914062	3441.13720703125	3476.43041992188	1719.09851074219	939	3610.6552734375	1.19098210334778	0.683298421971942	0.668084086719094	712.206061133715	0.565760689912684	715.680303492001	0.17671008071895	1.77738757859292	0.463505924740426	0.551800916149712	0.249781588745117	0.278585882568359	0.413293712701065	46	Picardy	76
461.647521972656	737.978820800781	479.130920410156	1122.27478027344	4444	5348.3056640625	5546.0126953125	1632	742	5433.25927734375	3.95243453979492	0.83484759556587	0.758044455383588	721.564435544221	1.93002532506685	723.868881101194	0.131553935370884	5.20914801484266	0.688741491215024	0.715004742970129	0.481997677612305	0.485993118286133	0.39833519873269	86	Picardy	76
292.639129638672	809.883056640625	343.861175537109	1424.05932617188	4410.5986328125	5051.94482421875	5129.2578125	1028.85266113281	507.048004150391	5128.27392578125	4.02362585067749	0.872514580352985	0.723803190160674	717.129889324535	1.45601933161594	719.988653158968	0.393964960783537	2.76935146270816	0.684735745221669	0.715878817045806	0.460901095581055	0.470804327392578	0.610161306646895	146	Picardy	76
2473.87060546875	2450.75830078125	2499.66845703125	2951.1103515625	3312.45703125	3502.31298828125	3572.94946289062	2679.18530273438	2170.92016601562	3697.7060546875	0.615913689136505	0.164731484533376	0.174991350124225	705.677420384877	0.110754580758886	709.967742836768	0.0405185130849141	0.815162118964798	0.146859944137355	0.192006567891546	-0.016268566894532	0.098719067382813	0.0816201310662033	186	Picardy	76
686.355590820312	1198.03771972656	1150.28833007812	2214	3480.91455078125	3790.97509765625	4138.43798828125	2884.66918945312	1864.38940429688	4061	1.14752817153931	0.581144643153583	0.582314272621106	711.44647822008	0.532886420849459	715.01566844257	0.159036391504069	1.60815292537328	0.475270842022714	0.564220895323843	0.273581231689453	0.287317767333984	0.326690168966626	26	Picardy	77
461.994171142578	864.647094726562	909.953308105469	1888.95654296875	3106.86767578125	3374.65625	3445.81591796875	2230.36328125	1357.0771484375	3594	0.985256314277649	0.595656377756146	0.618161454562567	710.905799269583	0.47909102909941	714.542574360885	0.155861178108484	1.54008494228033	0.435296446942443	0.524415651063726	0.227417361450195	0.259868054199219	0.34984374186694	46	Picardy	77
490.107452392578	774.261352539062	553.434875488281	1205.33203125	4202.359375	5101.13037109375	5335.97705078125	1874.80676269531	927.479675292969	5216.767578125	3.56055855751038	0.812068169342791	0.74826347322233	721.677123080081	1.71403564299182	723.967482695071	0.116480928847932	4.97567386679312	0.666619351336196	0.703913734592668	0.457453800964355	0.459390756225586	0.37005177990805	86	Picardy	77
282.062377929688	760.023498535156	349.6328125	1283.92712402344	4194.435546875	5075.56103515625	5175.88818359375	1068	528.147521972656	5169.685546875	4.64833641052246	0.873943372035602	0.747133662497836	720.266511698676	1.67051707563121	722.733197736342	0.258571490202557	3.49027053570312	0.697232284062637	0.721977545261733	0.472117147827149	0.478137631225586	0.559641772491174	146	Picardy	77
2115.77612304688	2239.90747070312	2340.36596679688	2810	3167.4892578125	3369.01391601562	3488.03466796875	2677.28881835938	2103.73803710938	3634	0.55003547668457	0.180545312106891	0.202986517577882	705.225762356944	0.120222037676654	709.572542062326	0.0435548992883654	0.775013270105087	0.164663979794229	0.214841319685201	0.000246374511717939	0.106439233398438	0.0905715665246714	186	Picardy	77
529.292083740234	996.998779296875	1029.06365966797	1819.58709716797	3428.85461425781	3734	4044.30969238281	2632.88537597656	1759.54644775391	3960.05554199219	0.891612410545349	0.566884968029041	0.570888933743239	713.182258485356	0.502248151833769	716.534476174687	0.120061714922981	1.94826723453223	0.450617767981698	0.540161438733896	0.251421627807617	0.269733993530274	0.28803050193367	26	Picardy	78
390.440643310546	758.826416015625	805.402130126953	1498.35235595703	2920.90612792968	3208	3235.28747558594	2142.99438476563	1350.8310546875	3357.81420898438	0.82375630736351	0.593448998375373	0.609569860774968	713.583600340558	0.458254563604272	716.885650297988	0.106954064965543	1.95210573675808	0.403962921216063	0.494262874597822	0.203612678527832	0.239105850219727	0.306508916513784	46	Picardy	78
464.632431030274	727.604583740234	527.494323730469	1116.91033935547	4172.40698242188	5003.03564453125	5233.63232421875	1795.61895751953	881.009002685547	5139.4228515625	3.27325534820556	0.810206385065028	0.747626223873773	721.768528117396	1.67158400647784	724.047462102721	0.109572418417828	5.14331078567949	0.657347064662708	0.699473612247558	0.44525230178833	0.448283181762695	0.359882819387874	86	Picardy	78
261.798385620118	736.665344238282	284.886810302735	1277.38275146485	4518.9765625	5386.2412109375	5431.46850585938	880.965362548828	413	5392.5439453125	5.08929538726807	0.898951162627335	0.757436799371112	719.119488079929	1.82001549021896	721.729552069938	0.394078831032124	3.26307855179158	0.720413415437239	0.731907996385865	0.500315476226807	0.510056611633301	0.634153024025005	146	Picardy	78
1509.07122802735	1702.55444335937	1890.37139892578	2334	2731.62524414062	2984.88232421875	3128.94970703125	2587.615234375	1901.03845214844	3320.20031738281	0.464370176196099	0.223105414255206	0.27246931376955	709.37930508313	0.127454270882402	713.206891947738	0.0391088273066514	0.917594725174092	0.182657776247626	0.237481180306066	0.0270524261474613	0.108670397949219	0.103951001915267	186	Picardy	78
475.721588134766	860.111389160156	1043.52465820312	1767	2742.67919921875	2933.0888671875	3172.9248046875	2314	1673	3110	0.532483816146851	0.475630607570856	0.54668891837331	709.294799977524	0.29562584003018	713.132949980334	0.0909233351989713	1.37574644614974	0.346394665361279	0.432684044109126	0.160666253662109	0.189621215820312	0.253802734915295	26	Picardy	79
396.196899414062	721.91943359375	885.136596679688	1542.15649414062	2417	2592.06665039062	2614.54077148438	1874	1249	2721.25122070312	0.597353637218475	0.486927108573817	0.559339804914285	708.868771216607	0.265922058366351	712.760174814531	0.0860420180163784	1.31388301091312	0.303789375472196	0.383230978274745	0.127686138916016	0.169965032958984	0.268821603383053	46	Picardy	79
468.763336181641	729.796081542969	525.743408203125	1124.68505859375	4111.1865234375	4923	5124.6572265625	1722	845.916259765625	5057	3.18880319595337	0.807594841480145	0.74253634849675	721.470481861233	1.61966030223479	723.786671628579	0.110834780897395	5.03149884466347	0.648160107707517	0.694356725741696	0.434167004394531	0.440848062133789	0.364700320544855	86	Picardy	79
243.070831298828	746.452026367188	271.429107666016	1347.1650390625	4596.6875	5372.44384765625	5421.40625	869	408.438415527344	5387.72412109375	4.92451810836792	0.903430301505486	0.756104393665298	718.198530803329	1.74244273622166	720.923714452913	0.474498012745281	3.02204321376891	0.721876809069888	0.733041000724591	0.501019306945801	0.509582061767578	0.665058495167879	146	Picardy	79
1655.27075195312	1764.13793945312	1886.5029296875	2272	2652	2873.19287109375	3172.04345703125	2601	1893.32299804688	3230.08251953125	0.440237760543823	0.204426720080187	0.231887402028165	711.239245375622	0.112183362932854	714.834339703669	0.0368549144633675	0.886815933465102	0.191586008190761	0.249061599325899	0.034297082519532	0.097003601074219	0.0965715094351982	186	Picardy	79
484.824523925781	840.43310546875	1105.38159179688	1411.74108886719	1727	1853	2066.33544921875	2377	2027.36791992188	2042.55126953125	0.182550653815269	0.249655937310268	0.375210812640075	709.784217247596	0.0906373070362163	713.561190091647	0.0232887036362265	1.05416580126802	0.170956476860785	0.223898635242968	0.037354125976562	0.0737282409667969	0.116891292446555	26	Picardy	80
367.881866455078	638.040283203125	765.703430175781	1137.27575683594	1484.97058105469	1593.04614257812	1655.19482421875	1748.71984863281	1227.99865722656	1712	0.263778418302536	0.349840945177951	0.428494207632572	706.811196103753	0.108444110489931	710.959796590784	0.0385391309578807	1.00951982458101	0.175438637149043	0.228791764750513	0.0477991027832028	0.082378637695313	0.190309936581899	46	Picardy	80
311.030151367188	630.163757324219	445.675842285156	1036	2437	2781.6796875	2927.50170898438	1705.82116699219	943	2874.42236328125	1.31946992874146	0.725517687709894	0.630352163566934	716.358613180549	0.550572855966936	719.313786532981	0.118016328938234	2.37348492963756	0.445319790194553	0.535435922450429	0.226174183654785	0.233102624511719	0.397522154559157	86	Picardy	80
1	117.984092712402	35.5807571411133	363.829498291016	2454	3898.88989257812	4072.67016601562	1078.19067382812	479.928466796875	4140.00390625	5.74092960357666	0.981826484343358	0.940948667474641	730.61712184531	2.64269832051194	731.789981614646	0.301629392808186	6.59277169689157	0.665545683651656	0.710426236902344	0.401905213737488	0.386645591163635	0.833403448796012	146	Picardy	80
551.8828125	868.015014648438	1082.49584960938	1472	1851.65063476562	2087.01953125	2194.99560546875	1944.67517089844	1222	2398.0537109375	0.694857716560364	0.318378986280074	0.408067215574198	711.608025381498	0.126851092102706	715.157022208811	0.0349808772438147	1.01229625319765	0.199849153838821	0.259181010103518	0.055538830566407	0.100848852539062	0.148551959975122	186	Picardy	80
482.144287109375	822.073425292969	1092.111328125	1422.84167480469	1767.43884277344	1936	2148.64624023438	2477	2042.0693359375	2112.5068359375	0.163632169365883	0.278133686109166	0.402166211077047	711.089981445645	0.103708189784042	714.70373376494	0.0272740935871639	1.08034452181714	0.191237932343436	0.24946641309569	0.0500487365722665	0.084419689941407	0.129330161703002	26	Picardy	81
305.580291748047	570.997924804688	682.234497070312	1072	1508	1640.36108398438	1702.32934570312	1688.6689453125	1122.13586425781	1788.20031738281	0.352035701274872	0.411217243458465	0.485351928220366	708.563818253973	0.133740991216008	712.493340972227	0.044974672687528	1.1029580410518	0.207251597255774	0.268512309736731	0.0680129974365232	0.0952574951171878	0.221385537508202	46	Picardy	81
362.024230957031	709.669982910156	550.210144042969	1222.70043945312	2581.72338867188	2909	3085.81811523438	1860.2080078125	1007.17309570312	3018	1.17007267475128	0.682275068744274	0.606747795684074	714.881835333058	0.501905272202387	718.021605916426	0.127717384558437	2.03163240873354	0.440773320227319	0.531217128125094	0.226547439575195	0.236341705322266	0.381257221316642	86	Picardy	81
2.89608359336853	131.279312133789	44.7251930236816	346.763427734375	2469.9736328125	4185.3544921875	4337.36279296875	1122.66027832031	491	4401.0908203125	6.36442136764526	0.978834411192699	0.93909835872039	733.28563412191	2.96287378416637	734.124929856671	0.19597854608061	7.13169158706387	0.685520988807363	0.721430012860485	0.426127628707886	0.414269884109497	0.769463605301389	146	Picardy	81
316.831298828125	687.7021484375	572.456909179688	1207.69995117188	2643.09545898438	3261.70141601562	3395.208984375	1581.78369140625	825	3622.09814453125	2.08854913711548	0.691262290293003	0.639402070382745	718.917483906611	0.536553339346876	721.552798418284	0.109349721558586	2.09926119438933	0.453388525602109	0.543043970045366	0.238608459472657	0.256061315917969	0.356313924789506	186	Picardy	81
421.990081787109	755.831359863281	1025.55725097656	1297.79016113281	1601.14575195312	1709	1900.42211914062	2206.31909179688	1870.55700683594	1863.21630859375	0.110354475677013	0.246895124689729	0.383591808720073	709.944409452094	0.0827149264757026	713.701358270583	0.0205756927771432	1.13035239051865	0.162959962406426	0.213576142201064	0.0343013122558585	0.067471472167969	0.115586423620091	26	Picardy	82
346.695983886719	615.346862792969	754.202758789062	1102.734375	1453.17687988281	1566	1609.75720214844	1644.79333496094	1127.36938476562	1668	0.250249356031418	0.343195360847667	0.432792105101012	706.891426616387	0.101173395094747	711.029998289339	0.0349347761810874	0.999583369976913	0.16742333192151	0.21865167297623	0.0443277130126954	0.0785198547363284	0.181775112565307	46	Picardy	82
394.875915527344	745.093688964844	617.896484375	1216.84045410156	2228.34399414062	2478.19848632812	2619.759765625	1884.04809570312	1153.15454101562	2576.61865234375	0.892829060554504	0.601832063431819	0.538259983687565	713.465746337654	0.34634668019067	716.782528045448	0.0984517574189096	1.7335422369042	0.365679196121131	0.453520951469077	0.170151803588868	0.186693481445313	0.325624290915911	86	Picardy	82
113.338157653809	361.727416992188	278.135223388672	716	2443	3396.658203125	3557.59741210938	1406.69616699219	820.717590332031	3622.82934570312	3.240065574646	0.84733607348367	0.807435060456517	725.974720740469	1.05483730558756	727.727880647911	0.0986468440581139	3.93202183058172	0.554535708008249	0.632919639382834	0.313274774169922	0.309679571533203	0.444378218415598	146	Picardy	82
676.683044433594	998.968627929688	1215.46594238281	1641.88354492188	2033.08032226562	2257.36108398438	2371.8125	1944.45068359375	1272.15222167969	2534.12475585938	0.638290464878082	0.299339495204117	0.383640936558798	709.652278464336	0.126646486170152	713.445743656294	0.0399246672728776	0.904976969422879	0.201232595960627	0.261275054550499	0.0540200439453125	0.102744653320313	0.147859676087165	186	Picardy	82
513.960174560547	889.33984375	1136.43200683594	1510.12225341797	2069.3486328125	2213.90991210938	2453.47045898438	2537.76745605469	2086.21813964844	2404.57946777343	0.302476018667221	0.318948342128147	0.422111212085071	712.215640476752	0.146463893221264	715.688685417158	0.034077802055888	1.48111866614294	0.226236567833164	0.292579298686894	0.0719981262207028	0.108557019042968	0.141147355334737	26	Picardy	83
353.260757446289	657.41635131836	722.245239257813	1216.28588867188	1829.51745605469	1984.06408691407	2027.17065429688	1797.46264648438	1158.60961914063	2085.54016113282	0.494372293353081	0.463650020125386	0.500410688119433	709.40228539153	0.18770025627215	713.226999717589	0.0632979094015491	1.2841814731755	0.25122999532593	0.322367391126842	0.0935328445434571	0.125382452392578	0.249155600469059	46	Picardy	83
247.295585632325	501.791213989258	337.707473754883	857.872375488281	2518.39819335938	3045.61279296875	3209.89575195312	1560.36334228515	799.396514892578	3171.99694824219	1.84722399711609	0.800106330745236	0.714079091491494	720.026648829094	0.788389170638283	722.523317725457	0.112461837992669	3.20922541161987	0.504189095759223	0.590264800093543	0.270460961151123	0.270619409179688	0.435129077206889	86	Picardy	83
1	109.475227355957	20.9050340652466	355.189178466797	2678.88598632813	4437.91821289063	4648.30029296875	1128.65588378906	487.117721557617	4675.22314453125	6.73071885108948	0.990621747790414	0.952164967856161	732.236232245119	3.36703713225385	733.20670321448	0.501526186415902	6.87149577402426	0.718046352387782	0.737310539489924	0.461825456953049	0.441717614078522	0.890455601577896	146	Picardy	83
436.927337646485	807.06396484375	750.858062744141	1349.59149169922	2507.9609375	2958.912109375	3120.88562011718	1684.05584716797	934.065185546875	3315.99853515625	1.57278752326966	0.592864627401585	0.571503262245725	717.296573769573	0.407900883346944	720.134502048377	0.0866028748105356	1.94358018034582	0.399400223499772	0.489314813362118	0.198453164672852	0.219317709350586	0.28201121943782	186	Picardy	83
462.446685791016	805.267944335938	1097.59924316406	1392.25866699219	1777	1900.25183105469	2139.47705078125	2476.46704101562	2070	2091.01513671875	0.207447126507759	0.27006892605455	0.408949585472936	711.010396017957	0.102317639787064	714.634096515713	0.0234441421759022	1.2345385785355	0.187777149758088	0.245008707338282	0.0478357971191405	0.081965600585938	0.121127060798456	26	Picardy	84
380.919281005859	657.147277832031	834.813598632812	1226.05432128906	1612.1826171875	1761.11303710938	1807.45068359375	1885.44689941406	1310.603515625	1909.87805175781	0.328336834907532	0.356757002940874	0.454259022311826	707.207183120152	0.124152736708621	711.306285230133	0.0413357085975254	1.03323263926459	0.1918941976156	0.249548066721788	0.0564278442382812	0.0925186401367188	0.192268998087021	46	Picardy	84
339.682006835938	654.740478515625	559.395812988281	1107.00183105469	2212.9287109375	2460.08813476562	2623.0361328125	1815.02880859375	1077	2567.47900390625	1.00248885154724	0.624079724716567	0.577260824613551	714.894219042292	0.372849513112074	718.032441662006	0.0892798087699056	2.03425750455985	0.377804191211638	0.466464828892305	0.177872848510742	0.190099737548828	0.325059002301139	86	Picardy	84
22.0701904296875	235.525939941406	168.037200927734	586.285400390625	2608.63549804688	3875.91674804688	4063.03247070312	1405	755	4080.626953125	4.48839998245239	0.917466775724771	0.887094029609522	728.253364851866	1.74993601675757	729.721694245383	0.132162820684438	4.94326728814962	0.631381377663643	0.688984645776201	0.380107725524902	0.370827631378174	0.577293047701965	146	Picardy	84
684.088928222656	1023.23889160156	976.505493164062	1570.37060546875	2679	3120	3168.6015625	1780	1031.55224609375	3394.0595703125	1.2547162771225	0.524562222766019	0.499944465077654	716.929957050765	0.36716283560818	719.813712419419	0.0771612646103502	1.89824643268197	0.362676320148214	0.449147013533202	0.172727548217773	0.215722705078125	0.232260405898603	186	Picardy	84
493.705612182618	874.314056396485	1209.38049316406	1515.54974365235	1890.91064453125	2013.79010009765	2259.12316894531	2655.42297363281	2255.54895019531	2227.06579589844	0.221218831837177	0.243488091343453	0.384124751359037	709.158822468376	0.0956440860441781	713.013969659829	0.0236073161248653	1.12485764321317	0.18248088703027	0.238798650396408	0.042036569213867	0.07824867553711	0.115057792703245	26	Picardy	85
346.443466186524	632.455810546875	769.89682006836	1154.26531982422	1543.36096191406	1696.24584960938	1740.7621459961	1798.17749023438	1246.13311767578	1799.08874511719	0.306972935795784	0.369427952181883	0.455034570200709	708.403214265322	0.11988858772847	712.352812482157	0.0406869207098939	1.04032554309727	0.19132265296929	0.248806143183513	0.0573653656005861	0.0897122863769527	0.19616131068084	46	Picardy	85
280.409576416016	589.21762084961	393.504287719727	984.832794189453	2524.78234863281	2921.73840332032	3074.98181152344	1593.29187011719	826.08349609375	3026.02062988281	1.53838211297989	0.760876353244906	0.664665174609687	717.586414894296	0.643732633164462	720.388113032509	0.126451240036053	2.55233353317179	0.47261810356177	0.561510946659432	0.246986991119385	0.252984376525879	0.425795230923404	86	Picardy	85
17.9101629257203	176.339614868164	67.7067756652832	401.476150512695	2597.26574707031	4089.67004394531	4291.17822265625	984.351104736328	423.654083251953	4320.75903320313	6.07724261283875	0.967692150586419	0.917171412962906	730.336429528654	2.57383520909823	731.544375837572	0.17487581927647	6.51179314331705	0.675760266711817	0.716062085694538	0.418271604347229	0.402299201393127	0.711438981883604	146	Picardy	85
493.054763793946	817.831695556641	1028.52728271485	1486.93359375	1998.72082519531	2273.65344238281	2383.24694824219	1621.98425292969	1000.08688354492	2594.208984375	0.911836862564087	0.372029453471502	0.469648995940308	712.206130372239	0.164079336849305	715.680364075709	0.0483220338247935	1.06981123605356	0.237107656536122	0.305534103254471	0.0811779479980473	0.122543768310547	0.186216934280651	186	Picardy	85
403.165466308594	744.394744873047	928.602600097656	1312.99157714844	1829.51690673828	2001.96862792969	2227.7177734375	2434	1929.61584472657	2196.53381347656	0.235822208225728	0.360684255411573	0.45830650080338	712.143951327365	0.14560395547833	715.625957411444	0.0365972456703644	1.38166959933778	0.234362852686837	0.302940064078574	0.0802977066040038	0.105467407226563	0.167571703247626	26	Picardy	86
288.921142578125	551.522918701172	602.205322265625	1049.07080078125	1609.76287841797	1774.49560546875	1828.66302490235	1687.06256103515	1073.61541748047	1903.72918701172	0.481941416859627	0.495392151508226	0.529964877392895	710.385018035459	0.180086858455116	714.086890781027	0.0596985535031612	1.3159279693172	0.246521996498358	0.316481796516632	0.0918919616699221	0.117124227905273	0.270399568303805	46	Picardy	86
264.973983764649	550.992736816406	402.613510131836	949	2298.125	2692.36779785156	2857.5107421875	1529	786.744995117188	2809.74621582031	1.53049445152283	0.741340433144585	0.663326274170308	717.548557919781	0.567603311409999	720.354988179809	0.10505777675226	2.52581827371359	0.44801260450086	0.538223648626594	0.227040548706055	0.230080963134766	0.398690763462109	86	Picardy	86
118.29691696167	284.94775390625	149.560859680176	514.475158691407	2805.79516601563	4408	4559.94750976563	1244.96966552734	558.128356933594	4596.091796875	5.97525572776795	0.934536765411844	0.878343107713986	730.627673347055	2.34195750517466	731.799214178673	0.113486669888713	6.27372481293816	0.684867467843629	0.719884544924593	0.43525811662674	0.426595574951172	0.553888002866733	146	Picardy	86
371.212783813477	653.605346679688	843.236358642578	1210.78149414063	1591	1833.15997314453	1959.23028564453	1671.93139648438	1037.2935180664	2156.80297851562	0.858185529708863	0.365334016335639	0.474442746710955	713.127189595533	0.130101905168646	716.486290896091	0.0376165726682458	1.01868166729218	0.212565171607728	0.275439561690741	0.0681473480224606	0.0988585266113282	0.179448557524001	186	Picardy	86
425.106201171875	712.191650390625	954.081359863281	1267.50024414062	1639.796875	1758.31408691406	1980.68237304688	2280.78002929688	1865.138671875	1999.73828125	0.193561568856239	0.304433048229304	0.418854524695484	710.076703588275	0.100447438229222	713.817115639741	0.027242814451477	1.17068772237658	0.193124272319896	0.251863199629247	0.0537308593749995	0.0790955261230466	0.143640135744181	26	Picardy	87
392.793670654297	661.532348632812	771.495056152344	1158.95788574219	1595	1732.08142089844	1818.39184570312	1863.00817871094	1293.96350097656	1866.00549316406	0.319314897060394	0.386349750313091	0.450240909735944	709.329487727239	0.130387722864297	713.163301761334	0.0404521614021239	1.17587127238646	0.204298012986469	0.264963298977557	0.0647227386474604	0.0947225769042971	0.195561542858851	46	Picardy	87
252.743621826172	544.615966796875	323.185729980469	906.413513183594	2728.30883789062	3234	3405.99169921875	1617.64587402344	817.516906738281	3290.58203125	1.80889713764191	0.813766705959039	0.706261421832101	718.826191691448	0.853907776934612	721.472917730017	0.137233284935568	3.09506141326495	0.528634080640581	0.611376540359098	0.292040870666503	0.29002839050293	0.463129162755422	86	Picardy	87
1	91.9059829711914	7.44244909286499	346	2549.27514648438	4175.76611328125	4379.3544921875	1067.95007324219	437	4459.6328125	6.40822553634644	0.996328191194223	0.955704120808483	731.618295866276	3.13645726675033	732.666008882992	1.35403634883031	6.77072097145292	0.69837037935882	0.728348357236677	0.436591467046738	0.416992361283302	0.95690433411012	146	Picardy	87
529.70654296875	897.557983398438	992.067199707031	1498.84521484375	2251.33325195312	2576.888671875	2626.64501953125	1789.13269042969	1055.26940917969	2899.13134765625	1.0295398235321	0.438535890579402	0.47906241671652	715.071804775481	0.232739034360888	718.187829178546	0.0601597667219582	1.45784297840017	0.291488185275479	0.370237175403437	0.118851150512695	0.158294519042969	0.213528084210372	186	Picardy	87
644.179718017578	1030.5326538086	1360.33142089844	1672.22204589844	1984.62957763672	2116.44299316406	2333.25512695313	2508.50610351563	2164.80114746094	2272.02185058593	0.239142671227455	0.216319795045902	0.340291155796769	708.949294647331	0.0867533976114386	712.830632816414	0.0213305300705838	1.07624947010298	0.164143921757166	0.215174912313759	0.0279207366943358	0.0735565429687505	0.0991275916343357	26	Picardy	88
354.770324707031	635.929504394532	814.404571533204	1163.85681152344	1505.15002441406	1627.00958251953	1675.69152832032	1769.92022705078	1231.11401367188	1735.46044921875	0.265249386429787	0.337523529482785	0.441132353234683	706.94344966369	0.107127756155977	711.075518455729	0.0354365752002796	0.987142911268478	0.175026270983148	0.228396478912049	0.0474528900146483	0.0821704315185545	0.177343003633987	46	Picardy	88
381.186111450195	717.059204101563	603.975219726563	1192.57836914063	2302.40698242188	2576.2548828125	2741.83068847657	1926.77075195313	1160.87957763672	2690.29248046875	0.912866294384003	0.617026247508447	0.560247227553813	714.35022501631	0.384678871424144	717.556446889271	0.0981020433434386	1.9106696632782	0.383393393945764	0.47293064130487	0.183650123596191	0.197734887695313	0.32720873543026	86	Picardy	88
1	104.902812957764	28.5365028381348	325.546310424805	2346.09191894531	3767.46435546875	3910.4951171875	1018.28036499024	472.151123046875	3966.16687011719	5.50151848793029	0.985130875959123	0.946212046161555	731.770472802682	2.62985918102255	732.799163702347	0.290967616551669	6.69998260592161	0.650728590453223	0.70145569815958	0.386304539442062	0.374147426605225	0.833670259202062	146	Picardy	88
390.684478759766	789.310882568359	745.407379150391	1321.92114257812	2213.76208496093	2549.87377929688	2622.48779296875	1472.75140380859	859.386962890625	2820.67163085938	1.36493492126465	0.550232626172559	0.528847065233618	714.369772813139	0.305096271185433	717.573551211496	0.0850600650402742	1.50559248679307	0.33912252707759	0.424171789385858	0.152196041870117	0.181922900390625	0.280464546864449	186	Picardy	88
534.686401367188	923.436676025391	1299.42932128906	1600.68469238282	1919.7144165039	2110.90258789063	2344.70690917969	2866.28173828125	2307.32434082031	2363.06579589844	0.23636831343174	0.232536940988111	0.387197654886843	712.727558838262	0.0947767673650345	716.13661398348	0.0188678553615301	1.07962697676471	0.180467149225311	0.235776706990931	0.038967373657226	0.079023486328125	0.0998817073478098	26	Picardy	89
476.196182250977	790.510406494141	1058.90173339844	1397.57885742188	1722.63830566406	1873.68231201172	1936.20477294922	2232.94763183594	1621.5	2054.59985351563	0.266237899661065	0.27137866178813	0.401319639316713	707.51217188132	0.0974404729805416	711.573150396155	0.0276562051361672	0.901836720938443	0.165670419512285	0.216692189324573	0.0346214202880868	0.0800951293945315	0.134030037198956	46	Picardy	89
451.500061035157	796.875762939454	758.728057861328	1291.1939086914	2306.22338867188	2604.53576660156	2772.41760253907	2147.28039550782	1373.6753540039	2755.33862304688	0.794565737247467	0.552922352733406	0.532466670562999	715.401972935273	0.340579966114242	718.476726318364	0.0723145937028627	1.93473735635966	0.357233465000125	0.444107704597853	0.165487046813965	0.186023809814453	0.256040101198514	86	Picardy	89
17.0785694122315	199.913543701172	128.498886108399	480	2383.07946777344	3748.64282226563	3918.20092773438	1337.54425048828	693.469696044922	3979	4.69230365753174	0.933921280498332	0.897317431516101	730.096490220043	1.77694269432439	731.334428942537	0.110451308032278	5.66746148762775	0.629022860001881	0.687456152276056	0.371736257743836	0.360748896408081	0.583986302826565	146	Picardy	89
297.322708129882	584.843078613281	723.475677490235	1097.20336914063	1587.20343017578	1852.71667480469	1982.06286621094	1685.12939453125	1044	2188.65405273438	1.02823042869568	0.437439774657204	0.524075272715771	716.177912950741	0.164024787002385	719.155673831898	0.0397616204113219	1.32817786940856	0.240870019109797	0.310022904131116	0.086664791870117	0.113185061645508	0.201397666606026	186	Picardy	89
473.671676635743	850.085479736329	1150.12646484375	1526.81854248047	2065.404296875	2272.56115722656	2540.81274414063	2871.39978027344	2195.68994140625	2521.11120605469	0.293565765023232	0.317089237799337	0.440403201088935	712.701523220768	0.137761471112517	716.113832818173	0.0301818896798039	1.25837834164367	0.234281351595928	0.30260745344867	0.0774431304931643	0.105595867919922	0.136888503700623	26	Picardy	90
443.647384643555	770.027709960938	981.113128662109	1423.51251220703	1906.07421875	2119.74365234375	2212.8779296875	2326.14392089844	1580.92114257812	2305.06555175781	0.378957614302636	0.37076818423299	0.470524507349467	710.476227845353	0.154197238624968	714.166699364684	0.0428550180012487	1.16043023203419	0.224648826377314	0.290032450350733	0.0735636123657227	0.11332507019043	0.178984742766123	46	Picardy	90
418.78108215332	753.529174804688	638.773223876953	1252.82928466797	2550.56872558593	2892.1669921875	3248.79040527344	2244.45068359375	1348.9730834961	3134.5078125	1.04921126365661	0.642443013726757	0.598861198785824	716.399256058484	0.485555482235268	719.349349051173	0.0917820478216801	2.23874873626195	0.443085513928212	0.534123741323222	0.230550408935547	0.223738806152344	0.302030235570142	86	Picardy	90
1	131.55835723877	37.5130062103272	404.133621215821	2630.896484375	4335.56762695313	4549.18041992188	1284.54907226563	588.620208740235	4560.35864257813	6.28083038330078	0.983011499733486	0.942116387008189	731.867325940917	2.85540392701821	732.883910198303	0.324731013181264	6.20170411968854	0.701198536428277	0.729340889875994	0.444626630461216	0.429980411672592	0.83040872438145	146	Picardy	90
227.653968811035	535.989318847657	611.956237792969	1043.91809082031	1748.1469116211	2140.21594238281	2338.13256835938	1695.61492919922	1015.86074829101	2526.72412109375	1.29343354701996	0.551925071375597	0.603139855734419	718.753665069596	0.268090053393063	721.409456935896	0.0530592946065552	1.77403737850263	0.319882767102318	0.402798980089536	0.138508020019531	0.152894427490235	0.247778736288679	186	Picardy	90
912.871948242188	1335.51696777344	1713.9262084961	2054.56079101563	2444.94030761719	2595.279296875	2831.29162597657	2733.30029296875	2240.82385253907	2844.912109375	0.366597667336464	0.206811931659874	0.317284657079309	708.720245167218	0.103491646989366	712.630214521316	0.0272481470744258	1.01030597746966	0.175000775127461	0.228663061667876	0.0255004058837885	0.0881576721191405	0.0959028728357009	26	Picardy	91
511.362258911133	869.755767822266	1119.59454345703	1511.0492553711	1881.39068603516	2055.23156738281	2144.93298339844	2300.22546386719	1635.59143066407	2228.458984375	0.317100629210473	0.295626154650958	0.407087071121622	706.81152382431	0.118477843361198	710.960083346271	0.0360720351479071	0.922530417279883	0.185389539749824	0.241516157910645	0.045825964355469	0.094822985839844	0.151404061626097	46	Picardy	91
473.347518920899	879.070220947266	818.836212158203	1445.58636474609	2491.1103515625	2759.3056640625	2927.94409179688	2281.28186035156	1481.0830078125	2910.87902832032	0.706737607717514	0.541246391333913	0.518121579085483	713.362329527682	0.335570811733908	716.692038336722	0.0906473555263301	1.70927669435861	0.361812271140646	0.449211077240833	0.170037680053711	0.194149591064453	0.27752348867051	86	Picardy	91
10.5646986961365	199.24299621582	113.491050720215	521.883392333985	2642.46826171875	4014	4219.00122070312	1487.89233398438	855.403137207031	4246.56079101563	4.70088219642639	0.944870878297598	0.905642704303947	729.371969153626	1.91946497898388	730.700473009423	0.151063161407918	5.15218768413981	0.659017414518239	0.706215907858642	0.403838041305542	0.389075148391724	0.639432048075557	146	Picardy	91
248.35962677002	495.814331054688	663.840423583985	950.458068847657	1491.54791259766	1763.79370117188	1700.62664794922	1731.04919433594	1102.86828613281	2047.68243408203	0.943803280591965	0.441509271858351	0.538763118961679	720.563918390932	0.170714045149149	722.993428592066	0.0273693547393323	1.75597745686825	0.219031006265273	0.281804139264813	0.075193994140625	0.109308947753906	0.173555782003924	186	Picardy	91
665.021789550782	1124.06365966797	1506.35113525391	1867.08892822265	2222.05993652344	2384.39794921875	2615.86828613281	2940.68859863281	2469.0078125	2560.62219238281	0.277830466628075	0.225071795097478	0.360400042614281	709.417117968314	0.104344060868525	713.239978222275	0.0255287390640939	1.01883220513841	0.181626890518581	0.237118375192248	0.0351685577392583	0.087273510742188	0.105188356166683	26	Picardy	92
475.863143920899	813.681427001953	1062.85559082031	1456.16400146485	1815.5698852539	1959.80181884766	2012.45666503906	2219.33520507813	1614.72314453125	2085.25207519532	0.292024403810502	0.296509814198371	0.412212102461002	705.810504809997	0.111597447661803	710.084191708748	0.0366003634275676	0.917855389694031	0.176244502502844	0.229963086453975	0.0419915527343755	0.089670474243164	0.156825136213827	46	Picardy	92
447.757476806641	843.712799072266	743.793975830078	1391.49719238282	2619.43579101562	2925	3102.60229492188	2268.87927246094	1444	3059.4521484375	0.799549907445908	0.591017162468759	0.551454261570064	714.436602185991	0.40805557011799	717.632026912742	0.0981834014430835	1.89992161991916	0.397527831246531	0.487397135950268	0.19718051147461	0.216445877075196	0.298587581711411	86	Picardy	92
1	117.097904205323	36.7640247344971	366.361373901368	2404	3987.47448730469	4166.4189453125	1147.49584960938	578.141265869141	4199.50415039063	5.85921120643616	0.982010723601221	0.943057782650215	732.282198156357	2.57769434110339	733.246923386812	0.288613968059018	6.26586247389122	0.671439695032072	0.713729267364481	0.409621403884888	0.394772766304016	0.819895271584939	146	Picardy	92
254.167060852051	575.711242675782	629.656188964844	1109.98992919922	1866.32092285156	2196.93737792969	2315.6806640625	1518.0590209961	907	2523.51306152344	1.33370399475098	0.552841701807242	0.580732548227248	716.128971292307	0.261071491975856	719.112849880769	0.0660499120903532	1.5363220631374	0.31498329324443	0.397300022791792	0.13486349029541	0.156602601623536	0.276445558625725	186	Picardy	92
2033.2064819336	2248.62133789063	2380.22888183594	2703.1982421875	3130.81945800781	3200.89758300781	3448.42224121093	1485.58795166016	1217.42248535157	3277	0.943423300981521	0.148175409280868	0.176002436088314	705.309274436229	0.0937842575697874	709.6456151317	0.0302640607942125	1.01541572188023	0.140235429377831	0.1842434069071	-0.0172813293457028	0.081495135498047	0.0726606058786217	26	Picardy	93
390.036636352539	703.514739990234	778.867706298828	1285.70709228516	1873	2028.79675292969	2089.72399902344	1926.20007324219	1301.54040527344	2148.93994140625	0.454012423753739	0.446524166102891	0.486957601175269	708.696029551241	0.181192967213369	712.609025857336	0.0624550914354646	1.20154314691568	0.249658923029032	0.320228312470319	0.0918815567016605	0.124323474121094	0.24263943849463	46	Picardy	93
354.942596435547	651.060729980469	597.504150390625	1113.60137939453	2277.63037109375	2607.86181640625	2799.87487792969	1884.29278564453	1084.80480957031	2765.34252929688	1.06698024272919	0.620352286328354	0.599140152623947	717.079067658287	0.405857414983764	719.944184201001	0.0771754782414276	2.27075384438535	0.391030074964341	0.481101605076838	0.188663235473633	0.199249188232422	0.294216035351973	86	Picardy	93
1	128.139476776124	32.3450736999512	371.400848388672	2587.8544921875	4210.91943359375	4379.9140625	1131.46813964844	541	4418.068359375	6.18288493156433	0.984616321897952	0.941394584490842	731.675248812878	2.90915927847563	732.715842711269	0.345764245708941	6.50896585540295	0.692215225204535	0.725015600623581	0.432869733715058	0.418028311347961	0.842278694983947	146	Picardy	93
287.059494018555	663.7568359375	746.297760009766	1302.12225341797	2108.85607910156	2470.42614746094	2624.93286132812	1496.85400390625	863.895904541016	2847.76013183593	1.4105686545372	0.53058342700928	0.57132698272201	714.533611263316	0.275824740863907	717.716909855402	0.0744665438483145	1.42834966899156	0.335642511979596	0.420572985786284	0.149844888305665	0.171394253540039	0.269404303675049	186	Picardy	93
571.519592285157	945.8486328125	1221.30114746094	1532.01727294922	1904.103515625	2026.37475585938	2219.0078125	2213.42858886719	1887.42181396485	2177.42321777344	0.214949689805507	0.236197855150568	0.352222342062777	709.037512152027	0.0922286082787134	712.907823133024	0.0244900152031785	1.14029178290578	0.170176001216553	0.222754042759536	0.0352051269531253	0.07495205078125	0.113220417452273	26	Picardy	94
335.567504882813	627.750518798829	757.02914428711	1155.33911132813	1611.91357421875	1733.87670898438	1774.79095458985	1689.64068603516	1141.31640625	1826.11633300782	0.362755566835404	0.394371770556558	0.467853519162922	707.858741931938	0.136225371502606	711.876399190445	0.0453299319185857	1.14373949585503	0.202215571921832	0.262261928397966	0.0639985610961914	0.0979782012939452	0.210110068381721	46	Picardy	94
322.528305053711	650.850769042969	502.9931640625	1090.60925292968	2384.09704589844	2709.857421875	2885.962890625	1750.46350097657	984.230682373047	2845.44140625	1.23430180549622	0.686855871008369	0.611869020363013	715.953700744842	0.487175787130806	718.959488151737	0.108831044443099	2.18712053943135	0.426395444007817	0.51689268753979	0.213150585174561	0.221499928283692	0.368814470075938	86	Picardy	94
17.466932296753	161.767097473145	73.3493881225586	373.15657043457	2532.47924804687	4214.07275390625	4421.14404296875	1078.13629150391	487.788665771485	4442.33862304688	6.3838438987732	0.965737644644135	0.926152801380739	732.912129952421	2.81918989421778	733.798113708368	0.135561134056364	7.18243489315351	0.686796984199281	0.721821852625858	0.431449517059327	0.414202533340454	0.679454206978637	146	Picardy	94
342.624542236328	703.124298095703	773.324340820312	1296.08679199219	2079.76818847656	2432.68920898438	2554.26733398438	1439.953125	824.85693359375	2749.45678710938	1.36500436067582	0.521824200012007	0.550296793031014	715.394047362759	0.268206350391551	718.469791442414	0.0679911589519074	1.49588232231418	0.321948549805872	0.404418613988555	0.14026558380127	0.16663493347168	0.252032789900791	186	Picardy	94
404.629638671875	910.707580566406	1228.56994628906	1733.07482910156	2482.8232421875	2669.93090820312	2936.62353515625	3037.23486328125	2409.14428710938	2795.01635742188	0.319555699825287	0.361262543042783	0.482480888978889	710.412761509018	0.19734443406591	714.111166320391	0.0473418429663026	1.33827770276138	0.257224840090962	0.330221674856221	0.091838818359375	0.140070349121094	0.171092242020796	26	Picardy	95
366.514495849609	784.661071777344	879.560424804688	1499.52563476562	2323.685546875	2511.04370117188	2487.07055664062	2257.05688476562	1498.90759277344	2534.61791992188	0.472759544849396	0.471525822025353	0.522172311198527	710.046901292067	0.253605908151866	713.791038630559	0.0726019401811248	1.39553341026839	0.280900041213439	0.356464750803266	0.111332846069335	0.163881658935547	0.249786191484477	46	Picardy	95
391.674865722656	748.001892089844	675.174926757812	1240.93969726562	2779	3288	3438.36694335938	2167.0703125	1399.67919921875	3410.12475585938	1.15289402008057	0.661363011309018	0.626852891559904	719.392498145002	0.576958575518575	721.968435876877	0.0850670602298321	2.69611334519829	0.451216833946301	0.540777566040487	0.238721667480469	0.258854248046875	0.294399440335431	86	Picardy	95
2.94075846672058	162.127487182617	141.203826904297	507.838012695312	2154.51806640625	3360.849609375	3514.50415039062	1378.44067382812	787.489135742188	3631	4.25934267044067	0.917526556724537	0.906457524059748	729.925722353988	1.47600750801924	731.18500705974	0.110856744295627	4.70318011212239	0.590256953619838	0.66011218444997	0.3347692527771	0.324054011535645	0.575040183864741	146	Picardy	95
542.431335449219	892.893981933594	1277.76904296875	1550.77661132812	1856.45764160156	2091.43310546875	2167.779296875	2258.53247070312	1541.23608398438	2445	0.499090075492859	0.234768360571748	0.39452852925523	715.469082369663	0.0918237483268901	718.535447073455	0.0174770180720966	0.952982504404791	0.156734120612838	0.205278850030597	0.024713342285156	0.077383520507812	0.0988992165021302	186	Picardy	95
336.678100585938	789.331298828125	982.915771484375	1517.92248535156	2339.15197753906	2542.65783691406	2718.99963378907	2624.75366210938	2098.53967285156	2659.41540527344	0.354200497269631	0.427426910506122	0.516969369943098	711.409428449523	0.226043826736461	714.983249893333	0.0588673282808083	1.47571992616188	0.289461790706622	0.36795613883521	0.117265222167969	0.150921032714844	0.208698025836303	26	Picardy	96
318.922027587891	699.850738525391	770.416900634766	1352.01678466797	2241.64953613281	2416.37182617188	2404.30786132813	1959.43341064453	1290.14489746094	2478.18005371094	0.542040050029755	0.506465408163238	0.541968954116502	710.205297826918	0.261958795486949	713.929635598553	0.0821214663372715	1.45087052650276	0.295737685678273	0.374333098714487	0.12204599609375	0.162458755493164	0.275087809511846	46	Picardy	96
350.281646728516	636.760192871094	519.532440185547	1060.6127319336	2645.01147460937	3190.07189941407	3342.41662597656	1770.51159667969	1023.29165649414	3328.1953125	1.57652437686921	0.716245895785917	0.666929715216893	719.910002866716	0.67847721770969	722.421252508377	0.0871403373386018	2.99376014554802	0.475650554751215	0.564387695679541	0.254862771606446	0.266452209472656	0.33466501819948	86	Picardy	96
1	69.5103187561035	13.6172571182251	355.779983520508	2152.50952148438	3361.5	3493.62878417969	1048.30377197265	538	3606	4.64466643333435	0.992162889601284	0.960788253635716	730.008318496697	2.02695503639466	731.257278684609	0.71879457416595	5.2877462655818	0.611176811238269	0.674979579775886	0.345559064400197	0.332914972877502	0.925187057450854	146	Picardy	96
726.08740234375	1102.35205078125	1455.85626220703	1816.7582397461	2118.31726074219	2353.60046386719	2309.34069824219	2302.91479492188	1664.81805419922	2661.42138671875	0.476484283804894	0.238408626258626	0.363775831274344	712.045377056762	0.107019540437648	715.539704924667	0.0277677289339097	0.875311420710649	0.146809174899704	0.192010675888869	0.012835894775391	0.091282580566406	0.111921073755696	186	Picardy	96
348.519271850586	812.703308105469	1119.2232055664	1472.20440673828	1910	2031.54644775391	2170.93859863282	2531.69812011718	2212.3251953125	2137.88830566406	0.157605856657028	0.283277200966696	0.427454854099379	710.030728897858	0.114842578806153	713.776887785626	0.0270478380920684	1.26015995712772	0.186484675058518	0.243016196742326	0.0466731903076177	0.0889272583007815	0.130826731821945	26	Picardy	97
273.636001586914	623.616302490235	736.703369140625	1165	1713.32580566406	1837.61682128906	1828.55590820312	1683.93798828125	1153.26483154297	1885.8822631836	0.333902105689049	0.420583018848567	0.491001344154546	709.226542182466	0.156718215437674	713.073224409658	0.0483902073046184	1.3008999378914	0.211909184765318	0.273835275202353	0.069409851074219	0.108040063476563	0.219424402395704	46	Picardy	97
373.138854980469	677.248779296875	528.485534667969	1098	2889.04821777344	3409.50732421875	3533.99670410156	1828.28381347657	1082.87036132813	3492.65808105469	1.56743061542511	0.731276539920639	0.667754120699864	719.51307796463	0.756541226082146	722.073943219051	0.0994158138239299	3.11946698735011	0.496668579903017	0.583290644806791	0.273590755462647	0.28780386352539	0.346479696644151	86	Picardy	97
1	135.522743225098	64.6395225524903	434.933822631836	2382.95434570312	3742.20483398438	3886.49255371094	1026.52014160157	523.10531616211	3969.48107910157	5.22943234443665	0.965903836041351	0.930446343090106	730.060942236514	2.06365073690137	731.303324456949	0.207582881699836	5.30062365608141	0.638731784785729	0.693823066741827	0.377832155036927	0.367626012420654	0.73725317059281	146	Picardy	97
1001.54132080078	1317.51550292969	1570.52264404297	2000.8091430664	2456.73645019531	2715.3203125	2743.49035644532	2255	1644.36486816407	3010.32421875	0.517191380262375	0.256175451793905	0.345461702609498	712.143508174102	0.134315792236823	715.625569652339	0.0350265561386724	0.996263850921039	0.18130389259207	0.23588338345765	0.0335129943847655	0.110708868408203	0.115732577614194	186	Picardy	97
562.27294921875	1022.11633300781	1389.69653320312	1668.18835449219	1940.75036621094	2058.21484375	2206.951171875	2595.80419921875	2241.59790039062	2161.89794921875	0.141104444861412	0.196568873330514	0.334287590486076	704.992311963848	0.0809901060713093	709.368272968367	0.021486896270646	0.88220972542825	0.148458678552648	0.19477569375198	0.015280444335937	0.069080065917969	0.100157940029166	26	Picardy	98
451.258422851562	822.560729980469	1106.97021484375	1459.30297851562	1732.56213378906	1840.03625488281	1833.71948242188	1966.25036621094	1428.05529785156	1940.83764648438	0.182975381612778	0.257618734400854	0.385477565523374	701.944580383367	0.0929664143284331	706.701507835446	0.031654551452545	0.791646753074744	0.148572011951747	0.194808909695403	0.0231259338378908	0.076204174804688	0.140960715696959	46	Picardy	98
795.230163574219	1286.39978027344	1384.23461914062	1994.90063476562	3118	3409.2490234375	3531.75268554688	2950.91186523438	2143.10278320312	3523.2685546875	0.560319066047668	0.439433146391804	0.465849916834524	714.678506733277	0.338814624642346	717.843693391617	0.0711749252421148	1.84780441223968	0.340447573633666	0.424857590198548	0.159674078369141	0.211248181152344	0.188855028423235	86	Picardy	98
1	158.066009521484	52.5596504211426	480	2811.791015625	4457	4542.77685546875	1157	580.378479003906	4644	6.16418743133545	0.977079763719697	0.931371480432151	730.531460334694	2.57977839049021	731.715027792857	0.394432933582358	5.58889693482886	0.700363077694813	0.728517302394622	0.446951396560669	0.438489244842529	0.808647187281096	146	Picardy	98
1190.35229492188	1470.28454589844	1676.80810546875	2148.85546875	2646.84228515625	2885.15502929688	3005.11645507812	2223.236328125	1633.88745117188	3228.33862304688	0.539013981819153	0.260229728674628	0.323734286672398	711.339283690462	0.145744118742203	714.921873229154	0.0418593775218059	1.0054191796553	0.203379478650594	0.263545713775987	0.0468934631347655	0.119086584472657	0.121534028531508	186	Picardy	98
243.830535888672	618.945495605469	882.628540039062	1104.20239257812	1339.42907714844	1436.14672851562	1548.07312011719	1918	1681	1548	0	0.241907385675402	0.39773058498001	710.525744067026	0.066584296487578	714.210026058647	0.0147987705740829	1.17680691653266	0.132764372993455	0.174775162651926	0.0214863006591799	0.0545939453124998	0.108940502603792	26	Picardy	99
264.052673339844	552.265441894531	743.7890625	988.658325195312	1235.32019042969	1318.87219238281	1309.93310546875	1435.8203125	1052	1375.01831054688	0.014394560828805	0.278872863982328	0.40836459470134	705.919432078415	0.0707063565519814	710.179503068613	0.0218253363564636	0.966477059563244	0.122242488557016	0.160970845893443	0.0193734191894533	0.0568938659667969	0.144079169783432	46	Picardy	99
608.549865722656	1024.82861328125	1110.41528320312	1615	2630.5234375	2947.75512695312	3062.70922851562	2561.15942382812	1934	3044	0.550841093063354	0.452831145312277	0.480282171408896	716.53770966825	0.302305328732793	719.470495959718	0.0565966557319931	2.07158171065365	0.320679917141514	0.403153456571088	0.141080395507813	0.185301940917969	0.185149233357522	86	Picardy	99
18.0562877655029	228.290924072266	193.989028930664	552.854064941406	2335.33764648438	3565.00146484375	3674.86010742188	1263.89538574219	748.978149414062	3749.01123046875	4.05290079116821	0.896087184541362	0.877901510321652	729.586248695153	1.40829899877274	730.887967608259	0.0854641186349313	4.99065526303998	0.585842803568862	0.656682750850855	0.337953810119629	0.337824429321289	0.480949225770455	146	Picardy	99
2166.38232421875	2249.69775390625	2373.28076171875	2841	3264.14306640625	3487	3582.96826171875	2584.958984375	1992.96704101562	3686.92724609375	0.600748121738434	0.181266854295478	0.192595382763899	707.505092386965	0.123544743741299	711.566955838594	0.041111660986435	0.916248481382078	0.170723827419241	0.222675857889809	0.00659766845703103	0.107436376953126	0.0867770926232757	186	Picardy	99
1098.4736328125	1592.51086425781	2030.60485839844	2279	2381.21264648438	2459.3916015625	2629.09008789062	3134.7119140625	2885.96826171875	2591	0.25201678276062	0.0874846438914543	0.22181388418187	693.75887242759	0.0380424458026182	699.539013374141	0.00925323053085977	0.447040965457545	0.083483405374566	0.11067276014807	-0.040906585693359	0.036732202148437	0.0533293100513965	26	Picardy	100
839.995971679688	1323.21704101562	1694.98486328125	2117	2264	2361	2391.77587890625	2576	1905.35693359375	2500.6787109375	0.278079748153687	0.121216419326214	0.279886694596774	681.039769061245	0.050672996709668	688.409797928589	0.0185875954981188	0.340598686070378	0.0834318872256511	0.110398205332614	-0.032684423828125	0.049054565429688	0.0814645010059737	46	Picardy	100
1398.06591796875	1933.13195800781	2441.06518554688	2760.10815429688	3212	3341.73828125	3487.4033203125	3774.19604492188	3416	3481.59814453125	0.529066681861877	0.116903582426546	0.238116766625958	706.854866661601	0.0714812378580606	710.998008328901	0.0163577142220522	0.803175879995845	0.110006050753636	0.14491450296227	-0.0439643432617179	0.066594458007812	0.0584777286207113	86	Picardy	100
773.728088378906	1381.8857421875	1198.83630371094	2067.640625	4142.39306640625	4519.236328125	4583.58251953125	2414	1649.6064453125	4624.43798828125	1.34104955196381	0.580455303133861	0.530021600891035	715.200419503677	0.659227433525761	718.300367065717	0.111345956252243	2.38297272609363	0.466765941001362	0.552120142591376	0.272274758911133	0.314890185546876	0.238443639738705	146	Picardy	100
2580.04736328125	2747.56958007812	2951.666015625	3449.16821289062	3807.47216796875	3997.3720703125	4131.42919921875	3061.74682617188	2379.89184570312	4197.5400390625	1.12755918502808	0.149993866115922	0.182110128319598	702.538906592857	0.115376569759133	707.22154326875	0.0424037893409821	0.718203943977354	0.148040726436438	0.193422350275875	-0.0279989501953125	0.104648999023438	0.078284664616717	186	Picardy	100
679.564575195312	1129.1328125	1500.95739746094	1816	2049.27319335938	2145.52026367188	2307.91870117188	2779	2526.861328125	2287	0.162125051021576	0.180876676992542	0.311552736238823	702.710363956252	0.0718730645241082	707.37156846172	0.0208597966947176	0.757194440110754	0.136382929799751	0.179092370791565	0.00719375	0.06391162109375	0.0960076381767404	26	Picardy	101
528.410705566406	933.321044921875	1157.33386230469	1600.48962402344	1905.38989257812	2016.60363769531	2039.80456542969	2041.7705078125	1448.68591308594	2133	0.253783941268921	0.276279089195262	0.373484109970511	699.301046897497	0.102867820730249	704.38841603531	0.0423933542088371	0.706037949941402	0.162024235843292	0.211946613724942	0.0307032287597665	0.085952429199218	0.161767124563374	46	Picardy	101
1017.45080566406	1552.46862792969	1677.361328125	2316.263671875	3476.71142578125	3794	3971.04760742188	3370	2597.47705078125	3936.05224609375	0.602502226829529	0.385679728725478	0.419572117562842	714.36918756627	0.311058669087274	717.573039120486	0.0664980159579106	1.76481533813175	0.318931248108566	0.399794739770891	0.141911499023438	0.208474938964844	0.160882233626288	86	Picardy	101
52.8593826293945	282.104248046875	211.690795898438	614.76416015625	2636.69677734375	3891	4039.71752929688	1326.78503417969	727.769836425781	4140.06201171875	4.35815095901489	0.895276354151985	0.864304199362963	728.369558973756	1.54984807210658	729.823364102037	0.0972869677818542	4.96857080219856	0.614742216352609	0.677487898439557	0.368150137329101	0.365228659057617	0.489012815821482	146	Picardy	101
1682.07727050781	1886.9150390625	2098.86694335938	2515.73168945312	2879.78564453125	3083.61083984375	3246.85620117188	2588.3037109375	1928	3347.73071289062	0.450567543506622	0.191205466276602	0.245172607141525	708.537803030651	0.114098253100125	712.470577651819	0.0357627601510925	0.86668507262054	0.167631011016982	0.218669246973015	0.0109653076171876	0.099684936523437	0.0918637488933457	186	Picardy	101
1195.60290527344	1757.6333618164	2236.39624023438	2573.70471191407	2774.89526367187	2887.00073242188	3111.09338378906	3669	3327.94995117188	3058.05004882813	0.415551871061325	0.1281975052071	0.248773505185949	697.115908760502	0.0680902331445246	702.47642016544	0.0193417261499367	0.579728756697354	0.123714257361158	0.16294748786945	-0.0244304504394533	0.0633612854003905	0.0709592932187029	26	Picardy	102
928.185668945312	1484.37927246094	1840.74176025391	2397.037109375	2665.23767089844	2781.71350097656	2843.54626464844	2912.63562011719	2086.8369140625	2962.34692382813	0.415886595845222	0.201915355097999	0.304564364009682	687.148460039843	0.102284662662213	693.754902534863	0.0468807247535868	0.463649947805464	0.149885935673746	0.19595673098788	0.00536515502929702	0.0930384704589845	0.128910458457176	46	Picardy	102
1412.54187011719	2112.46313476562	2330.70129394532	3102.83093261719	4034.74133300782	4286.76904296875	4506.60913085938	4243.56713867188	3273.93176269532	4477	1.20738708972931	0.298608812810071	0.341517930310477	709.411947628886	0.257161235063154	713.235454175275	0.073364402423775	1.24065262550546	0.278112075728168	0.352264769586792	0.103474505615234	0.194091033935547	0.140975884123355	86	Picardy	102
482.109329223633	857.595184326172	823.16830444336	1368.67071533203	3034.09924316407	3881.75268554688	4042.78674316406	2307.66223144531	1583.39904785156	4153.84790039063	1.6039747595787	0.643818394271522	0.633435306909114	723.290030351852	0.650490508193661	725.37877655787	0.0742977716381439	2.98285137185912	0.478052721297772	0.565102452937383	0.269653234863281	0.298607568359375	0.244922170473375	146	Picardy	102
1963.34173583985	2227.17004394531	2406.73315429688	2914.5400390625	3420.9365234375	3688.37390136719	3773.3837890625	2925.59436035157	2255.4189453125	3963.42883300782	0.704511851072312	0.193036932520689	0.226336362286939	707.787799900242	0.139994681954437	711.814324912712	0.044221979748029	0.890942511656805	0.179641057765458	0.233676561089133	0.0125322387695316	0.121540795898438	0.0919126213068315	186	Picardy	102
407.985534667969	799.384552001953	1065.7230834961	1421.43823242188	1919.01055908204	2124.52465820313	2293.20349121094	2615.87878417968	2236.38354492188	2276.72351074218	0.195681601762772	0.318199305469055	0.4456411176528	713.140839284814	0.137392841177472	716.498234374212	0.0291220926508069	1.5071210490121	0.212867072646323	0.275981687007039	0.063708062744141	0.101399676513672	0.138905415607894	26	Picardy	103
383.068649291992	697.180938720703	804.925384521485	1219.96520996094	1786.97784423828	1920.01818847656	1965.26092529297	1797.82080078125	1222.85705566406	2025.17919921875	0.354980438947678	0.405978283515817	0.474902717386456	710.941362039833	0.163645981910358	714.573691784853	0.0447948831603394	1.44777741915246	0.219256170560999	0.28291582149628	0.0720998229980468	0.111218154907227	0.199560372653212	46	Picardy	103
383.294830322266	627.925384521485	485.026062011719	974.333984375	2850.1904296875	3541.52075195313	3700.91271972657	1697.45379638672	970.158386230469	3700.14758300782	2.0262748003006	0.757067280594898	0.694536529380621	722.091692568679	0.883763114653677	724.330230997594	0.0859237270032814	3.78193652044604	0.524679028537834	0.607880856168289	0.296730268859864	0.304614935302735	0.339660761703371	86	Picardy	103
1	104.747219085693	23.3734683990479	329.226989746094	2637.63232421875	4669.85815429688	4891.42944335938	1058.5	460.346954345703	4973	7.29624247550964	0.989765248733691	0.95574962874966	735.256807573923	3.70600588649599	735.849706627183	0.437198863737107	7.40034939928768	0.736050077902021	0.744524960842842	0.484985333490372	0.464103588390351	0.878252156189327	146	Picardy	103
1418.88977050782	1591.052734375	1702.82458496094	2216.70056152343	2854.58996582031	3103.33251953125	3068.12646484375	2038.38055419922	1508.59582519532	3309.18493652344	0.586043894290925	0.292918386241489	0.322002090331093	711.859201280228	0.180190756476943	715.3768011202	0.0509158705085898	1.24257581682134	0.206208204525142	0.266114825254241	0.0492154205322262	0.139891131591797	0.130962270913068	186	Picardy	103
384.775970458984	839.277770996094	1173.37036132812	1486.03845214844	1812.33654785156	1916.42858886719	2085.68798828125	2556.53588867188	2277	2043.37976074219	0.0825229287147522	0.237950393848729	0.395844117742266	708.267456378482	0.0893666505817997	712.234024331171	0.0223816494765744	1.05912093639176	0.162805990364815	0.213592223710226	0.030982855224609	0.073311145019531	0.115230664379631	26	Picardy	104
346.275634765625	686.612731933594	876.899719238281	1242.63171386719	1580.18823242188	1675.29907226562	1697.69506835938	1762.22741699219	1277.20092773438	1764.70727539062	0.145048841834068	0.310722179716162	0.419476573548291	704.972004243505	0.101156414415782	709.350503713067	0.0359339672907465	0.953214854771445	0.160093551093495	0.209272069899457	0.0368371582031253	0.0799377319335932	0.172980845040327	46	Picardy	104
609.331420898438	1082.00061035156	1015.31420898438	1709.01538085938	3114	3459.94897460938	3598.94458007812	2682.37915039062	1883.91247558594	3585	0.682818412780762	0.542850091214528	0.520101276603449	715.044053985994	0.428377059617133	718.163547237745	0.0960590783213262	1.93750893056719	0.39782796832613	0.487647051648103	0.203232263183593	0.23970859375	0.255981761047997	86	Picardy	104
81.7000732421875	285.256591796875	230.933685302734	610.391357421875	2359.41723632812	3432	3527.23120117188	1365	771.461059570312	3610	3.46028351783752	0.873693429188592	0.846299701763457	727.952241506327	1.26205569398301	729.458211318037	0.0854724537624881	4.71913441791489	0.567902123677157	0.643157542315571	0.320384381866455	0.32005139465332	0.459030303892874	146	Picardy	104
2189.92358398438	2312.88989257812	2295.21752929688	2725.51684570312	3340.34985351562	3605.30444335938	3867.44921875	2502.95874023438	1866.31884765625	3800.6025390625	0.65151172876358	0.223071434667131	0.220257418217041	713.112803884128	0.160079475405807	716.473703398612	0.0447186805541782	1.35721179024204	0.214767369493296	0.278067724869783	0.045415698242188	0.130999633789062	0.0920071684056968	186	Picardy	104
692.640319824219	1184.10046386719	1502.15258789062	1913.85314941406	2442.8984375	2596.44970703125	2790.88745117188	3093.43627929688	2627.67431640625	2761	0.290809690952301	0.262432858738773	0.36404008522191	709.32601847886	0.132347596721885	713.160266169003	0.0337522574938784	1.18762335775914	0.199523776445073	0.259331914479079	0.0484409484863277	0.105106420898438	0.121464154537378	26	Picardy	105
592.720397949219	1050.41296386719	1275.05480957031	1816.53588867188	2393.55395507812	2551.90161132812	2574.71875	2464.70263671875	1735	2681.70874023438	0.386092126369476	0.326827908062247	0.413480528850693	706.037211449094	0.16319109476571	710.282560017957	0.0543345610791077	1.0408939845338	0.213957030514676	0.276649074146818	0.061327392578125	0.122369750976562	0.174253428593447	46	Picardy	105
564.341796875	955.39404296875	891.410339355469	1512.15747070312	3099.84228515625	3547.06127929688	3732.623046875	2348.03393554688	1505.07531738281	3693.16796875	0.95830100774765	0.591927967978627	0.568516390073337	717.721307579056	0.525614724411875	720.506144131674	0.0839240439134313	2.53868694612582	0.433457109946404	0.523394756088743	0.230486920166016	0.254856536865234	0.257586491463945	86	Picardy	105
153.01513671875	370.686279296875	331.451202392578	706.957458496094	2434.64672851562	3545.56274414062	3671.01635742188	1386.77294921875	802.17529296875	3776.435546875	3.54236674308777	0.828695111899107	0.807125293730714	728.242122530585	1.09412497045791	729.711857214262	0.0672903712130693	4.63462087431089	0.556466014502639	0.634099885754612	0.316367308044433	0.318904391479492	0.368444941887369	146	Picardy	105
411.207794189453	743.517333984375	1118.5693359375	1366.15197753906	1550.42541503906	1743.18762207031	1747.86193847656	1871.96032714844	1348.28857421875	2017.10754394531	0.479736924171448	0.21411206749969	0.396906241055499	713.718672729588	0.06941885748407	717.003838638389	0.0146096023825577	0.728312249111738	0.119980851714874	0.157942379870501	0.00636328125000002	0.061587084960938	0.098362904413456	186	Picardy	105
238.851875305176	633.155059814453	861.7587890625	1137.3955078125	1400.50915527344	1509.46203613282	1634.19763183594	2159.51916503907	1826.75177001953	1619.38403320313	0	0.270595327988024	0.407426975957961	707.845101914389	0.0771387378578493	711.86446417509	0.0219813964608849	0.963031254724075	0.15156094809848	0.198862930367154	0.0324874969482421	0.062752783203125	0.135357934857811	26	Picardy	106
285.812255859375	638.664306640625	782.521789550781	1132.86798095703	1486.20086669922	1576.64782714844	1584.20190429688	1816.75256347656	1292.96203613281	1643.64178466797	0.112403139472008	0.332748187790022	0.419640120784097	704.35745082067	0.103526803716532	708.812769468086	0.0372868144464061	0.936366804744712	0.162839237819588	0.212680123315435	0.0394947647094729	0.0796050567626951	0.184057582514068	46	Picardy	106
519.399108886719	931.28530883789	973.97265625	1469.06121826172	2374.59741210938	2628.27758789063	2732.822265625	2416.912109375	1775.63543701172	2720.505859375	0.546517252922058	0.457602786192589	0.474052861892128	714.488734112273	0.269814407006265	717.677642348238	0.0591330637303149	1.80552976820136	0.305771789924186	0.38637895109644	0.129309851074219	0.16855397644043	0.203885228666371	86	Picardy	106
1	179.26171875	185.743377685547	514.901641845703	2023.83203125	2924.5	3014.228515625	1301.16430664063	768.156707763672	3106.71911621094	2.97710156440735	0.879850414201898	0.883583274746897	727.896481929943	1.06230962295668	729.4094216887	0.0740763712521022	4.51237908733441	0.514922012105567	0.598882486607347	0.270747060394287	0.270819288253785	0.465963081179921	146	Picardy	106
772.85336303711	1140.13537597656	1501.8330078125	1844.96472167969	2145.36987304687	2381.41430664063	2389.81579589844	2303.037109375	1680.14855957031	2687.99487304688	0.471191048622131	0.229128740704026	0.35971719139621	713.181529991936	0.104218513967921	716.533838742944	0.0252291174440471	0.884353646919	0.152377339598417	0.199231055787176	0.015149758911132	0.0893601806640625	0.10269581803264	186	Picardy	106
335.114547729492	747.271118164063	994.036041259766	1291.93176269532	1621.84460449219	1736	1861.02569580078	2174.017578125	1895.43505859375	1836	0.0223880726844072	0.251467503239371	0.380952317678091	707.961735657656	0.0853011014120046	711.966518700449	0.0228194856629591	1.03486977389804	0.154790732883701	0.20298009609628	0.0289623809814455	0.0688277099609375	0.119101243034567	26	Picardy	107
295.953903198243	630.772766113282	753.712677001953	1127.89776611329	1557.92053222656	1658	1657.53826904297	1621.23541259766	1171.75219726563	1714.34039306641	0.192030221223831	0.352325424506588	0.434917446123437	705.867581064655	0.121527657947328	710.134133431572	0.0418881326296925	1.04603171024836	0.178655201371064	0.232655470232116	0.0493690597534181	0.08886875	0.192222096106537	46	Picardy	107
540.978332519532	957.575408935547	851.659362792969	1515.76452636719	2950.22570800782	3291.07775878906	3437.52526855469	2356.01782226563	1595.79895019532	3420.70581054688	0.807145744562149	0.581534787826657	0.53891577977808	715.328066680472	0.443983803730279	718.412058345413	0.0997476453829407	2.03988732849347	0.404835105708939	0.494294649310037	0.205285244750977	0.235080923461914	0.282508145471257	86	Picardy	107
8.32860326766968	200.667572021485	126.866416931153	502.051376342774	2314.68444824219	3446.49987792968	3573.67053222656	1151.83679199219	611.478668212891	3673	4.01322340965271	0.929123602236007	0.890004950332338	728.224952523112	1.50935837599787	729.696833457723	0.12594739004204	4.8431216970477	0.589153919434824	0.659313014200059	0.334778290653229	0.329538162231446	0.597658677696294	146	Picardy	107
964.521026611328	1186.80059814453	1384.990234375	1718.33093261719	2032.1142578125	2209.03466796875	2352.81262207031	1971	1441.97369384765	2438.36376953125	0.501760691404343	0.229654060077401	0.3071654669956	709.766259121486	0.0940756169020251	713.5454767313	0.0284533901498887	0.885486527402111	0.161760450627343	0.21164858722133	0.0248475158691398	0.0806952697753905	0.109331065849963	186	Picardy	107
1138.87078857422	1693.48291015625	2112.36254882813	2499.04809570313	2805.08996582032	2936.00354003906	3142.13818359375	3601.87939453125	3130.74450683594	3115.02404785156	0.43224273622036	0.16184611282183	0.267758536703709	703.399514271536	0.0888800059553561	707.974574987594	0.0251487253639511	0.773251072469729	0.146847638746237	0.192572199102019	-0.00295567626953078	0.080596649169922	0.0812510761988967	26	Picardy	108
757.307006835938	1260.09338378907	1573.02996826172	2091.25109863282	2411.03393554688	2517.72180175781	2560.89123535156	2633.09753417969	1864.67297363281	2698.82299804688	0.335886985063553	0.231792874621071	0.334251830900581	697.562444265311	0.111734474414011	702.867138732148	0.0456252363417451	0.67223066348306	0.164927415022151	0.215402825678608	0.021043710327148	0.095817071533203	0.14014768875775	46	Picardy	108
718.250610351563	1244.92224121094	1062.48693847657	1908.64361572266	3427.73413085938	3826.29467773438	3980.169921875	2838.82348632813	1822.85247802735	3947.84619140625	0.802233010530472	0.566376132275515	0.511615544647443	713.906658461897	0.495285094948544	717.16832615416	0.127617224557486	1.79595263042743	0.437669713247518	0.525745578314691	0.24058062133789	0.277607806396485	0.283559913560059	86	Picardy	108
24.8263397216797	235.104858398438	167.117424011231	559.089263916016	2299.5	3357.82641601563	3493.50524902343	1340.0150756836	748.336608886719	3603.36962890625	3.61543142795563	0.904312760647775	0.867848642569814	727.613962677912	1.30121571520309	729.162217343173	0.110504730751838	4.40803374057762	0.574897540419181	0.648655185546829	0.32344196395874	0.31945586013794	0.539931109941153	146	Picardy	108
1210.44287109375	1443.4677734375	1624.00567626953	2028.06414794922	2373.02026367188	2584.09619140625	2735.72131347657	2350.40319824219	1762.22918701172	2864	0.445215627551079	0.221162473631889	0.282896575343244	709.277877929237	0.1085689206107	713.118143188083	0.0337863023886533	0.858310542928063	0.172478623514634	0.2253118055126	0.0263958465576176	0.0934606018066405	0.106665472233043	186	Picardy	108
874.377563476562	1353.29125976562	1657.35461425781	1984.62463378906	2251	2354.16015625	2532.95385742188	2988.1513671875	2596.09130859375	2493	0.221522271633148	0.175868016059903	0.274898714141663	702.87643974863	0.0810279334163038	707.516884780052	0.0249798284983783	0.805072339928374	0.146566184974265	0.192430629132644	0.00631506958007849	0.07103310546875	0.0922045058163651	26	Picardy	109
783.209533691406	1262.69897460938	1519.29809570312	2025.45812988281	2373.56176757812	2494	2524.59594726562	2772.69970703125	2086	2639.552734375	0.301048755645752	0.242332067779972	0.329921042594804	697.737289693418	0.114125392578126	703.020128481741	0.0463608473396892	0.681576414683768	0.166078910997628	0.216695393821159	0.024238543701172	0.097092529296875	0.142962809644265	46	Picardy	109
971.566223144531	1532.50231933594	1513.70446777344	2286.73803710938	3618	3944	4144.56103515625	3385.37719726562	2430.99584960938	4120.75146484375	0.748812615871429	0.438266478568195	0.436422600843339	713.199309676861	0.369552211400083	716.549395967254	0.0935100351538339	1.68866684013257	0.361867682926132	0.447303031438779	0.180072082519532	0.238110693359375	0.20181574090809	86	Picardy	109
149.427597045898	434.370758056641	365.547302246094	848	2602.0126953125	3457	3583.08862304688	1623.15539550781	968.068054199219	3712	2.75358033180237	0.809883622046535	0.779048661619161	724.613240702923	0.94245866809859	726.536585615057	0.0898463574180502	3.64061804188618	0.532972423785768	0.614896140831786	0.296311955261231	0.303284204101562	0.39395751635433	146	Picardy	109
1045.40954589844	1365.30676269531	1654.33874511719	2069.0712890625	2362	2569.60595703125	2667.05078125	2491.56298828125	1882.48803710938	2872.71484375	0.422408163547516	0.220092537377201	0.307546176588543	707.485680015161	0.107766820098921	711.549970013266	0.0343792290678496	0.740184858026487	0.164600806226174	0.21503050664854	0.019160784912109	0.094010021972657	0.108939525153749	186	Picardy	109
617.645324707031	1102.51989746094	1363.88732910156	1779	2340.50854492188	2505	2684.14794921875	3025.87231445312	2459.42529296875	2657	0.284484416246414	0.299590105888792	0.389809985461405	710.560892251299	0.147217945523649	714.240780719887	0.0381498510125116	1.31199018991699	0.222714321857766	0.287552225857088	0.067659338378907	0.110765002441406	0.136972787592322	26	Picardy	110
583.75830078125	1071.47290039062	1219.75256347656	1839.02136230469	2553.14697265625	2744.45092773438	2756.24658203125	2683.83911132812	1872.21875	2857.27563476562	0.421887814998627	0.402093580682721	0.446656149888481	708.943974763321	0.207119267140227	712.825977917906	0.0647055614175199	1.24004924985707	0.254237750643056	0.325561483794075	0.0936645446777345	0.144757299804687	0.205704494404254	46	Picardy	110
438.735260009766	775.276184082031	658.678833007812	1205.02319335938	2953.27905273438	3569.32421875	3752.03686523438	2064.72045898438	1266.84985351562	3731	1.42919111251831	0.687458411262957	0.642793447939057	720.715181073775	0.685407320657169	723.125783439553	0.0821928067193791	3.11725543071161	0.487049948407271	0.574540067982578	0.270239489746093	0.284092755126953	0.293459447277022	86	Picardy	110
18.2150840759277	203.924392700195	172.123992919922	501	2074.93041992188	3170.82470703125	3319.14770507812	1209	693.673767089844	3438.40844726562	3.85718297958374	0.897187894351055	0.878412996174844	729.871977903805	1.25872856831825	731.13798066583	0.0787082025752051	4.76743160276476	0.556037842191355	0.633776241669956	0.305771691131592	0.299793450927735	0.49117833946624	146	Picardy	110
338.092895507812	627.145874023438	971.341369628906	1189	1280.29931640625	1421.54577636719	1524.82434082031	1766.03540039062	1258.62609863281	1677	0.382480025291443	0.193993257738276	0.38561696954604	706.565246015015	0.0499654188545065	710.744590263138	0.0132367406143425	0.474220681817018	0.112184278527278	0.148071101157569	0.00771482238769536	0.045967614746094	0.100271782914999	186	Picardy	110
281.885360717773	666.499298095704	864.931427001953	1184.48004150391	1557.18157958985	1650.89233398438	1760.73559570313	2136.87353515625	1804.81945800782	1750.51342773438	0.0291687967255712	0.318843438381131	0.434434633088994	709.707282928183	0.101404652230652	713.49387256216	0.0287326649972887	1.25535160084247	0.176845547078109	0.230862534894592	0.0475943954467771	0.0781563201904299	0.15451991949133	26	Picardy	111
307.944458007812	674.418853759766	746.739410400391	1197.73828125	1758.83129882812	1858.39630126953	1853.482421875	1866.70434570313	1310.49725341797	1935.0453491211	0.287057146430016	0.422493778037904	0.479140406246429	708.296081082106	0.152943420490834	712.259070946843	0.052104734952916	1.26242961856338	0.210934645748425	0.27289046647774	0.067923971557617	0.107426324462891	0.224179603983178	46	Picardy	111
442.625778198242	785.947723388672	732.809967041016	1259.80035400391	2521.65222167969	2905.62622070313	3018.3935546875	2141.65222167969	1457.04467773438	3007.70446777344	0.878285467624665	0.591184779611217	0.562963129908382	716.618661931329	0.419586371070561	719.541329189913	0.0838150416707517	2.2588062283853	0.389012178102024	0.477998874764999	0.18920879058838	0.21745913696289	0.274033760272626	86	Picardy	111
3.23071551322937	161.929138183594	131.905883789063	461.795959472657	2146.82763671875	3169.55041503906	3283.64697265625	1154.53350830078	617.293426513672	3369.41589355469	3.5445100069046	0.917912857978776	0.900323006525793	728.036540028311	1.31020937511664	729.531972524772	0.131797660081317	5.07342460387434	0.561216372730149	0.637462221043882	0.307640104866028	0.299751541137695	0.602166794975831	146	Picardy	111
259.503173828125	528.603271484375	831.270782470703	1036	1179.85021972657	1342.34234619141	1382.44885253906	1568.21801757813	1095.57452392578	1575.5	0.454635575413704	0.242980768525841	0.44114617691118	715.409017290912	0.0594450452089427	718.482890129548	0.0124720229890572	0.774858525427035	0.115274888504807	0.151812380058998	0.0129472244262697	0.051919857788086	0.107984366421154	186	Picardy	111
921.967041015625	1433.29974365235	1860.03442382813	2197.22705078125	2441.88366699219	2555.48034667969	2763.37976074219	3392.34216308594	2993.47839355469	2749.42504882813	0.274190351366997	0.161078520340682	0.280866574705965	703.045787662604	0.0774267489192814	707.665064204779	0.0211600584567318	0.727783756030643	0.141376142135131	0.185762880370324	-0.000466726684570513	0.0698272766113285	0.085983333408412	26	Picardy	112
628.51400756836	1090.82940673828	1385.2562866211	1857.31268310547	2125.90661621093	2244.93994140625	2291.38732910156	2577.82019042969	1888.37115478516	2409.07446289063	0.264570444822311	0.240023802532936	0.347593821752522	696.929726782171	0.103265643463416	702.3135109344	0.0424358238104787	0.633600001810727	0.159240912935001	0.208266043665133	0.022310458374024	0.088686633300782	0.141733608863303	46	Picardy	112
1113.92138671875	1745.11437988282	1929.45196533204	2633.68798828125	3522.5	3767.97692871094	3956.08312988281	3764.2177734375	2937.83813476562	3940.46411132813	0.668778091669083	0.332085920594966	0.371626941631178	709.898027267067	0.251644894527725	713.660773858684	0.0739770087603037	1.27602916857348	0.282232126861666	0.357729008331894	0.109484384155273	0.185104791259766	0.160316746874761	86	Picardy	112
420.068084716797	746.627349853516	749.076232910157	1230.82800292969	2748.5	3477.40869140625	3640.98205566407	2162.31176757813	1439.88732910156	3747.19860839844	1.63078105449677	0.645713627306228	0.650790635518854	723.620276860684	0.605425672060913	725.667742253099	0.064167731703604	3.10168794941166	0.459431168636794	0.54843614660743	0.250043139648437	0.271983575439453	0.245693640034722	146	Picardy	112
647.426635742188	1032.11944580078	1416.8974609375	1727.30731201172	1949.5	2146.39672851563	2166.85974121094	2488.7490234375	1897.92297363281	2437.59033203125	0.389428868889809	0.20800826144047	0.339820637954794	707.587668075647	0.0924777212383344	711.639209566192	0.0268853360252273	0.687193519954886	0.135362033721633	0.177288698483782	0.009025518798829	0.0794735046386715	0.10447199965505	186	Picardy	112
1304.73022460938	1860.06970214844	2279.05004882812	2670.115234375	2965.6630859375	3097	3331.4130859375	3937.77880859375	3434	3299	0.551036477088928	0.15125555561148	0.249656059406188	702.283916562025	0.0892619248300852	706.998426991772	0.0269553834701742	0.739773392272947	0.148366699401599	0.194607412331843	-0.00854465332031251	0.080609545898437	0.0792966865846115	26	Picardy	113
935.747314453125	1469.15283203125	1778.72155761719	2361.95532226562	2773.94409179688	2929.22607421875	2977.74462890625	3107.28125	2212.43676757812	3139.10693359375	0.461365103721619	0.248453881190967	0.332222811481103	699.684002374001	0.136643779243148	704.723502077251	0.0545458658627479	0.713140134035328	0.187253101356781	0.243168776848785	0.0340956970214845	0.115951831054687	0.144045866151503	46	Picardy	113
957.166442871094	1533.38000488281	1463.44543457031	2336.95336914062	3799.06298828125	4165	4382.22900390625	3425	2384.62158203125	4354.34228515625	0.897150874137878	0.478750557903593	0.460864915929311	712.783413451582	0.436578482355054	716.185486770135	0.114973628942591	1.63886667859298	0.40197636251408	0.489245621529969	0.217380163574218	0.269218566894531	0.230383669011361	86	Picardy	113
349.535186767578	652.656982421875	630.676452636719	1103.68688964844	2531.54516601562	3229.669921875	3372.86474609375	2005	1329.046875	3525.47778320312	1.69895422458649	0.669012864094672	0.658806217855898	722.671644936131	0.587704874108965	724.837689319114	0.0687313208298971	2.99868728750737	0.452886429823659	0.542577281815284	0.23964094543457	0.259236755371094	0.272567055419733	146	Picardy	113
498.158538818359	879.484497070312	1256.96435546875	1571.47985839844	1750.46520996094	1947.89318847656	2012.9052734375	2277.54052734375	1714	2267.7587890625	0.406861513853073	0.219016094457979	0.378578463431417	708.333665875323	0.0814444500863812	712.291957640908	0.0219161354328692	0.608736952144342	0.13810097372088	0.181243450248889	0.0116849670410155	0.071955236816407	0.11047175849331	186	Picardy	113
771.015014648438	1246.56860351562	1482.60168457031	2018.16552734375	2734	2934	3146.19360351562	3207.62963867188	2578.68530273438	3109.21166992188	0.382459074258804	0.308087686469698	0.385158520402062	709.964164618675	0.191696311326383	713.71864404134	0.0505234804538668	1.29231590381573	0.250623694078909	0.321643193234938	0.08378369140625	0.143691833496094	0.144183975643678	26	Picardy	114
522.161499023438	974.82177734375	1063.62048339844	1735.17797851562	2668	2882.7958984375	2904.1943359375	2490.849609375	1611.0146484375	3018	0.529911816120148	0.450853895376315	0.481960942002418	709.017041194131	0.283094646916855	712.889911044865	0.0885952829673112	1.2842235412286	0.309356506815586	0.389423581417482	0.131804641723632	0.1827595703125	0.240647674637541	46	Picardy	114
441.862701416016	766.332336425781	685.549743652344	1229	2709.13061523438	3263	3432.67553710938	1925	1128.13781738281	3413.02490234375	1.37021338939667	0.658577767270024	0.624119630974521	719.920760058922	0.601644288806948	722.430665051557	0.0789214248362128	2.87123292323944	0.460100269179462	0.549531396298112	0.246115396118164	0.262487225341797	0.283401655862744	86	Picardy	114
15.7695541381836	238.024383544922	193.63508605957	605.482727050781	2253.12182617188	3244.00341796875	3425.85034179688	1295.21740722656	730.533508300781	3594.74291992188	3.5534999370575	0.884978245839486	0.860546384037246	726.732670283326	1.08753502187602	728.391086497911	0.107799780651842	3.92138503975575	0.55611633955664	0.634040731046502	0.307810040283203	0.299491305541992	0.516482705755234	146	Picardy	114
460.954528808594	806.28125	1138.59008789062	1469	1744.037109375	1957.587890625	1827.20556640625	2320.546875	1689.58935546875	2232.99267578125	0.430028796195984	0.247712601629734	0.401947340825808	711.666752183896	0.0877027567744748	715.208408160909	0.0242345798664017	0.7975498341943	0.131661492254254	0.172742242222731	0.013323913574218	0.07558544921875	0.114663620334958	186	Picardy	114
825.596923828125	1301.24255371094	1682.3369140625	2066.31225585938	2414	2535.28833007812	2726.794921875	3172.5810546875	2721.85107421875	2705	0.270265579223633	0.193037142344557	0.317424873349246	704.116590580137	0.0915498554324571	708.60201675762	0.0266897042072453	0.830034402641913	0.15489950779471	0.20316224623975	0.014975671386718	0.079767810058594	0.0978751305227009	26	Picardy	115
628.589721679688	1060.49645996094	1391.81481933594	1844.09741210938	2189	2342	2368.77221679688	2557	1832.20458984375	2495	0.292968988418579	0.2435482510272	0.370612176607731	700.980487754959	0.108319271388736	705.857926785589	0.0384726563600693	0.736143137003629	0.15692092804574	0.20519243893001	0.0224037445068356	0.092693298339844	0.136405368374384	46	Picardy	115
973.669616699219	1531.2236328125	1792.9970703125	2359.61572265625	3208.28491210938	3471.58032226562	3655.12524414062	3294.01147460938	2401.4169921875	3628.96899414062	0.551394581794739	0.31869990312857	0.387375968199796	711.760927231341	0.225855388146472	715.290811327423	0.0561361514842474	1.4227726162792	0.266098109984473	0.339227264227883	0.095507635498047	0.16646201171875	0.142633914859223	86	Picardy	115
305.890441894531	676.645568847656	721.84619140625	1230.68249511719	2776	3751.1142578125	3914.1884765625	2075.14599609375	1396	4034	1.79068422317505	0.663593693401979	0.681153195655757	724.001224252528	0.643558575261952	726.001071220962	0.0729748217272945	3.24660461420721	0.475267050922706	0.563176668955138	0.262655993652344	0.284880236816406	0.262420339617538	146	Picardy	115
842.453430175781	1232.97241210938	1639.11889648438	1983.1435546875	2236.83569335938	2455.32495117188	2515.6484375	2580.66357421875	1934.31518554688	2755.46118164062	0.391881287097931	0.198594806211211	0.325740909242609	709.782721619761	0.0860823634638884	713.55988141729	0.0240980284879839	0.723968239474512	0.13392991035642	0.17569443105296	0.0047396179199215	0.077505065917968	0.0961355875202553	186	Picardy	115
