# Supplementary material for: Estimating crop parameters using Sentinel-1 and 2 datasets and geospatial field data
Source: Data Brief. 2021 Sep 21;38:107408. doi: 10.1016/j.dib.2021.107408 (PMC8477130; doi:10.1016/j.dib.2021.107408)
Supplement: Supplementary file 5 [file mmc5.zip]

Archive with 1 entries (1 files):
- Samples.prj
