# Supplementary material for: Estimating crop parameters using Sentinel-1 and 2 datasets and geospatial field data
Source: Data Brief. 2021 Sep 21;38:107408. doi: 10.1016/j.dib.2021.107408 (PMC8477130; doi:10.1016/j.dib.2021.107408)
Supplement: Supplementary file 5 [file mmc5.zip › Samples.prj]

PROJCS["RGF93_Lambert_93",GEOGCS["GCS_RGF93",DATUM["D_RGF_1993",SPHEROID["GRS_1980",6378137.0,298.257222101]],PRIMEM["Greenwich",0.0],UNIT["Degree",0.0174532925199433]],PROJECTION["Lambert_Conformal_Conic"],PARAMETER["False_Easting",700000.0],PARAMETER["False_Northing",6600000.0],PARAMETER["Central_Meridian",3.0],PARAMETER["Standard_Parallel_1",49.0],PARAMETER["Standard_Parallel_2",44.0],PARAMETER["Latitude_Of_Origin",46.5],UNIT["Meter",1.0]]
