# Supplementary material for: Estimating crop parameters using Sentinel-1 and 2 datasets and geospatial field data
Source: Data Brief. 2021 Sep 21;38:107408. doi: 10.1016/j.dib.2021.107408 (PMC8477130; doi:10.1016/j.dib.2021.107408)
Supplement: Supplementary file 7 [file mmc7.zip › mmc7.csv]

PhenologicalStages	DOY	Site	ID
18	28	Brittany	1
53	76	Brittany	1
67	112	Brittany	1
71	136	Brittany	1
89	172	Brittany	1
18	28	Brittany	2
53	76	Brittany	2
67	112	Brittany	2
71	136	Brittany	2
89	172	Brittany	2
18	28	Brittany	3
53	76	Brittany	3
67	112	Brittany	3
71	136	Brittany	3
89	172	Brittany	3
18	28	Brittany	4
53	76	Brittany	4
67	112	Brittany	4
71	136	Brittany	4
89	172	Brittany	4
18	28	Brittany	5
53	76	Brittany	5
67	112	Brittany	5
71	136	Brittany	5
89	172	Brittany	5
18	28	Brittany	6
53	76	Brittany	6
67	112	Brittany	6
71	136	Brittany	6
89	172	Brittany	6
18	28	Brittany	7
53	76	Brittany	7
67	112	Brittany	7
71	136	Brittany	7
89	172	Brittany	7
18	28	Brittany	8
53	76	Brittany	8
67	112	Brittany	8
71	136	Brittany	8
89	172	Brittany	8
18	28	Brittany	9
53	76	Brittany	9
67	112	Brittany	9
71	136	Brittany	9
89	172	Brittany	9
18	28	Brittany	10
53	76	Brittany	10
67	112	Brittany	10
71	136	Brittany	10
89	172	Brittany	10
18	28	Brittany	11
53	76	Brittany	11
67	112	Brittany	11
71	136	Brittany	11
89	172	Brittany	11
18	28	Brittany	12
53	76	Brittany	12
67	112	Brittany	12
71	136	Brittany	12
89	172	Brittany	12
18	28	Brittany	13
53	76	Brittany	13
67	112	Brittany	13
71	136	Brittany	13
89	172	Brittany	13
23	76	Brittany	14
31	112	Brittany	14
55	136	Brittany	14
89	172	Brittany	14
23	76	Brittany	15
31	112	Brittany	15
55	136	Brittany	15
89	172	Brittany	15
23	76	Brittany	16
31	112	Brittany	16
55	136	Brittany	16
89	172	Brittany	16
23	76	Brittany	17
31	112	Brittany	17
55	136	Brittany	17
89	172	Brittany	17
23	76	Brittany	18
31	112	Brittany	18
55	136	Brittany	18
89	172	Brittany	18
23	76	Brittany	19
31	112	Brittany	19
55	136	Brittany	19
89	172	Brittany	19
23	76	Brittany	20
31	112	Brittany	20
55	136	Brittany	20
89	172	Brittany	20
23	76	Brittany	21
31	112	Brittany	21
55	136	Brittany	21
89	172	Brittany	21
23	76	Brittany	22
31	112	Brittany	22
55	136	Brittany	22
89	172	Brittany	22
23	76	Brittany	23
31	112	Brittany	23
55	136	Brittany	23
89	172	Brittany	23
23	76	Brittany	24
31	112	Brittany	24
55	136	Brittany	24
89	172	Brittany	24
23	76	Brittany	25
31	112	Brittany	25
55	136	Brittany	25
89	172	Brittany	25
23	76	Brittany	26
31	112	Brittany	26
55	136	Brittany	26
89	172	Brittany	26
23	76	Brittany	27
31	112	Brittany	27
55	136	Brittany	27
89	172	Brittany	27
23	76	Brittany	28
31	112	Brittany	28
55	136	Brittany	28
89	172	Brittany	28
23	76	Brittany	29
31	112	Brittany	29
55	136	Brittany	29
89	172	Brittany	29
23	76	Brittany	30
31	112	Brittany	30
55	136	Brittany	30
89	172	Brittany	30
23	76	Brittany	31
31	112	Brittany	31
55	136	Brittany	31
89	172	Brittany	31
23	76	Brittany	32
31	112	Brittany	32
55	136	Brittany	32
89	172	Brittany	32
23	76	Brittany	33
31	112	Brittany	33
55	136	Brittany	33
89	172	Brittany	33
23	76	Brittany	34
31	112	Brittany	34
55	136	Brittany	34
89	172	Brittany	34
23	76	Brittany	35
31	112	Brittany	35
55	136	Brittany	35
89	172	Brittany	35
23	76	Brittany	36
31	112	Brittany	36
55	136	Brittany	36
89	172	Brittany	36
23	76	Brittany	37
31	112	Brittany	37
55	136	Brittany	37
89	172	Brittany	37
23	76	Brittany	38
31	112	Brittany	38
55	136	Brittany	38
89	172	Brittany	38
23	76	Brittany	39
31	112	Brittany	39
55	136	Brittany	39
89	172	Brittany	39
23	76	Brittany	40
31	112	Brittany	40
55	136	Brittany	40
89	172	Brittany	40
23	76	Brittany	41
31	112	Brittany	41
55	136	Brittany	41
89	172	Brittany	41
23	76	Brittany	42
31	112	Brittany	42
55	136	Brittany	42
89	172	Brittany	42
23	76	Brittany	43
31	112	Brittany	43
55	136	Brittany	43
89	172	Brittany	43
23	76	Brittany	44
31	112	Brittany	44
55	136	Brittany	44
89	172	Brittany	44
23	76	Brittany	45
31	112	Brittany	45
55	136	Brittany	45
89	172	Brittany	45
23	76	Brittany	46
31	112	Brittany	46
55	136	Brittany	46
89	172	Brittany	46
23	76	Brittany	47
31	112	Brittany	47
55	136	Brittany	47
89	172	Brittany	47
23	76	Brittany	48
31	112	Brittany	48
55	136	Brittany	48
89	172	Brittany	48
23	76	Brittany	49
31	112	Brittany	49
55	136	Brittany	49
89	172	Brittany	49
23	76	Brittany	50
31	112	Brittany	50
55	136	Brittany	50
89	172	Brittany	50
23	76	Brittany	51
31	112	Brittany	51
55	136	Brittany	51
89	172	Brittany	51
23	76	Brittany	52
31	112	Brittany	52
55	136	Brittany	52
89	172	Brittany	52
23	76	Brittany	53
31	112	Brittany	53
55	136	Brittany	53
89	172	Brittany	53
23	76	Brittany	54
31	112	Brittany	54
55	136	Brittany	54
89	172	Brittany	54
23	76	Brittany	55
31	112	Brittany	55
55	136	Brittany	55
89	172	Brittany	55
23	76	Brittany	56
31	112	Brittany	56
55	136	Brittany	56
89	172	Brittany	56
23	76	Brittany	57
31	112	Brittany	57
55	136	Brittany	57
89	172	Brittany	57
23	76	Brittany	58
31	112	Brittany	58
55	136	Brittany	58
89	172	Brittany	58
23	76	Brittany	59
31	112	Brittany	59
55	136	Brittany	59
89	172	Brittany	59
23	76	Brittany	60
31	112	Brittany	60
55	136	Brittany	60
89	172	Brittany	60
19	21	Picardy	61
51	45	Picardy	61
51	69	Picardy	61
65	98	Picardy	61
69	122	Picardy	61
79	153	Picardy	61
80	165	Picardy	61
89	182	Picardy	61
18	21	Picardy	62
50	45	Picardy	62
50	69	Picardy	62
60	98	Picardy	62
69	122	Picardy	62
79	153	Picardy	62
80	165	Picardy	62
89	182	Picardy	62
18	21	Picardy	63
51	45	Picardy	63
51	69	Picardy	63
63	98	Picardy	63
67	122	Picardy	63
79	153	Picardy	63
80	165	Picardy	63
89	182	Picardy	63
19	21	Picardy	64
51	45	Picardy	64
51	69	Picardy	64
65	98	Picardy	64
67	122	Picardy	64
79	153	Picardy	64
80	165	Picardy	64
89	182	Picardy	64
18	21	Picardy	65
51	45	Picardy	65
51	69	Picardy	65
65	98	Picardy	65
67	122	Picardy	65
79	153	Picardy	65
80	165	Picardy	65
89	182	Picardy	65
18	21	Picardy	66
51	45	Picardy	66
51	69	Picardy	66
65	98	Picardy	66
67	122	Picardy	66
79	153	Picardy	66
80	165	Picardy	66
89	182	Picardy	66
18	21	Picardy	67
51	45	Picardy	67
51	69	Picardy	67
63	98	Picardy	67
69	122	Picardy	67
79	153	Picardy	67
80	165	Picardy	67
89	182	Picardy	67
19	21	Picardy	68
51	45	Picardy	68
51	69	Picardy	68
64	98	Picardy	68
69	122	Picardy	68
77	153	Picardy	68
80	165	Picardy	68
89	182	Picardy	68
63	98	Picardy	69
67	122	Picardy	69
79	153	Picardy	69
80	165	Picardy	69
89	182	Picardy	69
17	21	Picardy	70
51	45	Picardy	70
51	69	Picardy	70
64	98	Picardy	70
69	122	Picardy	70
79	153	Picardy	70
80	165	Picardy	70
89	182	Picardy	70
19	21	Picardy	71
51	45	Picardy	71
51	69	Picardy	71
63	98	Picardy	71
67	122	Picardy	71
79	153	Picardy	71
80	165	Picardy	71
89	182	Picardy	71
17	21	Picardy	72
50	45	Picardy	72
50	69	Picardy	72
64	98	Picardy	72
69	122	Picardy	72
79	153	Picardy	72
80	165	Picardy	72
89	182	Picardy	72
17	21	Picardy	73
50	45	Picardy	73
50	69	Picardy	73
62	98	Picardy	73
69	122	Picardy	73
79	153	Picardy	73
80	165	Picardy	73
89	182	Picardy	73
18	21	Picardy	74
51	45	Picardy	74
51	69	Picardy	74
65	98	Picardy	74
69	122	Picardy	74
80	153	Picardy	74
80	165	Picardy	74
89	182	Picardy	74
17	21	Picardy	75
50	45	Picardy	75
50	69	Picardy	75
64	98	Picardy	75
67	122	Picardy	75
80	153	Picardy	75
80	165	Picardy	75
89	182	Picardy	75
19	21	Picardy	76
51	45	Picardy	76
51	69	Picardy	76
63	98	Picardy	76
69	122	Picardy	76
80	153	Picardy	76
80	165	Picardy	76
89	182	Picardy	76
19	21	Picardy	77
51	45	Picardy	77
51	69	Picardy	77
64	98	Picardy	77
69	122	Picardy	77
80	153	Picardy	77
80	165	Picardy	77
89	182	Picardy	77
19	21	Picardy	78
51	45	Picardy	78
51	69	Picardy	78
65	98	Picardy	78
69	122	Picardy	78
80	153	Picardy	78
80	165	Picardy	78
89	182	Picardy	78
18	21	Picardy	79
50	45	Picardy	79
50	69	Picardy	79
65	98	Picardy	79
69	122	Picardy	79
80	153	Picardy	79
80	165	Picardy	79
89	182	Picardy	79
21	21	Picardy	80
29	45	Picardy	80
29	69	Picardy	80
31	98	Picardy	80
34	122	Picardy	80
67	153	Picardy	80
73	165	Picardy	80
83	182	Picardy	80
21	21	Picardy	81
25	45	Picardy	81
25	69	Picardy	81
30	98	Picardy	81
33	122	Picardy	81
66	153	Picardy	81
71	165	Picardy	81
77	182	Picardy	81
22	21	Picardy	82
29	45	Picardy	82
29	69	Picardy	82
31	98	Picardy	82
33	122	Picardy	82
68	153	Picardy	82
73	165	Picardy	82
84	182	Picardy	82
23	21	Picardy	83
29	45	Picardy	83
29	69	Picardy	83
31	98	Picardy	83
34	122	Picardy	83
65	153	Picardy	83
73	165	Picardy	83
83	182	Picardy	83
22	21	Picardy	84
29	45	Picardy	84
29	69	Picardy	84
31	98	Picardy	84
33	122	Picardy	84
69	153	Picardy	84
73	165	Picardy	84
84	182	Picardy	84
21	21	Picardy	85
29	45	Picardy	85
29	69	Picardy	85
31	98	Picardy	85
33	122	Picardy	85
69	153	Picardy	85
75	165	Picardy	85
83	182	Picardy	85
31	98	Picardy	86
33	122	Picardy	86
69	153	Picardy	86
73	165	Picardy	86
83	182	Picardy	86
21	21	Picardy	87
29	45	Picardy	87
29	69	Picardy	87
31	98	Picardy	87
33	122	Picardy	87
66	153	Picardy	87
71	165	Picardy	87
84	182	Picardy	87
22	21	Picardy	88
24	45	Picardy	88
24	69	Picardy	88
31	98	Picardy	88
34	122	Picardy	88
68	153	Picardy	88
71	165	Picardy	88
83	182	Picardy	88
21	21	Picardy	89
23	45	Picardy	89
23	69	Picardy	89
30	98	Picardy	89
33	122	Picardy	89
67	153	Picardy	89
71	165	Picardy	89
83	182	Picardy	89
20	21	Picardy	90
24	45	Picardy	90
24	69	Picardy	90
30	98	Picardy	90
34	122	Picardy	90
67	153	Picardy	90
73	165	Picardy	90
83	182	Picardy	90
22	21	Picardy	91
26	45	Picardy	91
26	69	Picardy	91
30	98	Picardy	91
33	122	Picardy	91
65	153	Picardy	91
73	165	Picardy	91
83	182	Picardy	91
22	21	Picardy	92
29	45	Picardy	92
29	69	Picardy	92
31	98	Picardy	92
33	122	Picardy	92
65	153	Picardy	92
73	165	Picardy	92
83	182	Picardy	92
22	21	Picardy	93
29	45	Picardy	93
29	69	Picardy	93
31	98	Picardy	93
33	122	Picardy	93
69	153	Picardy	93
75	165	Picardy	93
84	182	Picardy	93
22	21	Picardy	94
29	45	Picardy	94
29	69	Picardy	94
31	98	Picardy	94
33	122	Picardy	94
69	153	Picardy	94
71	165	Picardy	94
84	182	Picardy	94
24	21	Picardy	95
29	45	Picardy	95
29	69	Picardy	95
32	98	Picardy	95
34	122	Picardy	95
68	153	Picardy	95
75	165	Picardy	95
89	182	Picardy	95
23	21	Picardy	96
24	45	Picardy	96
24	69	Picardy	96
31	98	Picardy	96
34	122	Picardy	96
71	153	Picardy	96
75	165	Picardy	96
89	182	Picardy	96
23	21	Picardy	97
25	45	Picardy	97
25	69	Picardy	97
32	98	Picardy	97
33	122	Picardy	97
71	153	Picardy	97
75	165	Picardy	97
87	182	Picardy	97
22	21	Picardy	98
24	45	Picardy	98
24	69	Picardy	98
31	98	Picardy	98
33	122	Picardy	98
71	153	Picardy	98
75	165	Picardy	98
87	182	Picardy	98
21	21	Picardy	99
24	45	Picardy	99
24	69	Picardy	99
31	98	Picardy	99
34	122	Picardy	99
72	153	Picardy	99
75	165	Picardy	99
89	182	Picardy	99
21	21	Picardy	100
23	45	Picardy	100
23	69	Picardy	100
32	98	Picardy	100
33	122	Picardy	100
71	153	Picardy	100
75	165	Picardy	100
87	182	Picardy	100
21	21	Picardy	101
23	45	Picardy	101
23	69	Picardy	101
31	98	Picardy	101
33	122	Picardy	101
71	153	Picardy	101
75	165	Picardy	101
87	182	Picardy	101
21	21	Picardy	102
23	45	Picardy	102
23	69	Picardy	102
31	98	Picardy	102
33	122	Picardy	102
71	153	Picardy	102
75	165	Picardy	102
89	182	Picardy	102
21	21	Picardy	103
26	45	Picardy	103
26	69	Picardy	103
31	98	Picardy	103
33	122	Picardy	103
68	153	Picardy	103
73	165	Picardy	103
85	182	Picardy	103
21	21	Picardy	104
24	45	Picardy	104
24	69	Picardy	104
31	98	Picardy	104
34	122	Picardy	104
73	153	Picardy	104
75	165	Picardy	104
83	182	Picardy	104
22	21	Picardy	105
25	45	Picardy	105
25	69	Picardy	105
31	98	Picardy	105
33	122	Picardy	105
71	153	Picardy	105
75	165	Picardy	105
89	182	Picardy	105
23	21	Picardy	106
24	45	Picardy	106
24	69	Picardy	106
31	98	Picardy	106
33	122	Picardy	106
69	153	Picardy	106
75	165	Picardy	106
87	182	Picardy	106
22	21	Picardy	107
24	45	Picardy	107
24	69	Picardy	107
32	98	Picardy	107
35	122	Picardy	107
72	153	Picardy	107
75	165	Picardy	107
89	182	Picardy	107
21	21	Picardy	108
23	45	Picardy	108
23	69	Picardy	108
31	98	Picardy	108
33	122	Picardy	108
71	153	Picardy	108
75	165	Picardy	108
87	182	Picardy	108
21	21	Picardy	109
24	45	Picardy	109
24	69	Picardy	109
31	98	Picardy	109
33	122	Picardy	109
69	153	Picardy	109
75	165	Picardy	109
85	182	Picardy	109
22	21	Picardy	110
22	45	Picardy	110
22	69	Picardy	110
32	98	Picardy	110
35	122	Picardy	110
69	153	Picardy	110
75	165	Picardy	110
87	182	Picardy	110
22	21	Picardy	111
26	45	Picardy	111
26	69	Picardy	111
31	98	Picardy	111
33	122	Picardy	111
69	153	Picardy	111
75	165	Picardy	111
85	182	Picardy	111
21	21	Picardy	112
23	45	Picardy	112
23	69	Picardy	112
31	98	Picardy	112
33	122	Picardy	112
73	153	Picardy	112
75	165	Picardy	112
89	182	Picardy	112
22	21	Picardy	113
26	45	Picardy	113
26	69	Picardy	113
32	98	Picardy	113
35	122	Picardy	113
73	153	Picardy	113
77	165	Picardy	113
87	182	Picardy	113
24	21	Picardy	114
24	45	Picardy	114
24	69	Picardy	114
31	98	Picardy	114
34	122	Picardy	114
73	153	Picardy	114
77	165	Picardy	114
89	182	Picardy	114
22	21	Picardy	115
23	45	Picardy	115
23	69	Picardy	115
31	98	Picardy	115
33	122	Picardy	115
71	153	Picardy	115
77	165	Picardy	115
87	182	Picardy	115
