# Supplementary material for: Estimating crop parameters using Sentinel-1 and 2 datasets and geospatial field data
Source: Data Brief. 2021 Sep 21;38:107408. doi: 10.1016/j.dib.2021.107408 (PMC8477130; doi:10.1016/j.dib.2021.107408)
Supplement: Supplementary file 8 [file mmc8.zip › mmc8.csv]

LAI	WetBiomass	DryBiomass	WaterContent	PhenologicalStages	DOY	Site	ID
0.05	496.38	152.64	343.74	89	172	Brittany	1
0.93	96.5	18.46	78.04	18	28	Brittany	1
2.2	457.8	178.42	279.38	67	112	Brittany	1
2.39	713.84	109.04	604.8	71	136	Brittany	1
2.66	193	22.56	170.44	53	76	Brittany	1
0.01	252.6	95.02	157.58	89	172	Brittany	6
1.11	62.24	13.38	48.86	18	28	Brittany	6
3.25	159	21.58	137.42	53	76	Brittany	6
3.28	351.84	100.28	251.56	67	112	Brittany	6
4.01	349.96	175.62	174.34	71	136	Brittany	6
0.01	342.34	114.36	227.98	89	172	Brittany	7
1.4	61.3	13.82	47.48	18	28	Brittany	7
3.58	390.2	121.72	268.48	67	112	Brittany	7
4.2	567.88	108.3	459.58	71	136	Brittany	7
5.31	265.5	27.1	238.4	53	76	Brittany	7
0	139.16	98.06	41.1	89	172	Brittany	14
0.9	25.62	9.2	16.42	23	76	Brittany	14
2.5	157.4	41.06	116.34	31	112	Brittany	14
2.55	312	66.04	245.96	55	136	Brittany	14
0	192.7	141.2	51.5	89	172	Brittany	16
0.44	22.48	9.08	13.4	23	76	Brittany	16
2.83	359.72	91.68	268.04	55	136	Brittany	16
2.87	299.4	91.2	208.2	31	112	Brittany	16
0.01	122.18	99.58	22.6	89	172	Brittany	35
0.85	18.7	7.78	10.92	23	76	Brittany	35
1.5	178.4	43.74	134.66	31	112	Brittany	35
2.68	424.74	95.18	329.56	55	136	Brittany	35
