# Supplementary material for: Estimating crop parameters using Sentinel-1 and 2 datasets and geospatial field data
Source: Data Brief. 2021 Sep 21;38:107408. doi: 10.1016/j.dib.2021.107408 (PMC8477130; doi:10.1016/j.dib.2021.107408)
Supplement: Supplementary file 9 [file mmc9.zip › mmc9.csv]

CropType	Region	ID
rapeseed	Brittany	1
rapeseed	Brittany	2
rapeseed	Brittany	3
rapeseed	Brittany	4
rapeseed	Brittany	5
rapeseed	Brittany	6
rapeseed	Brittany	7
rapeseed	Brittany	8
rapeseed	Brittany	9
rapeseed	Brittany	10
rapeseed	Brittany	11
rapeseed	Brittany	12
rapeseed	Brittany	13
wheat	Brittany	14
wheat	Brittany	15
wheat	Brittany	16
wheat	Brittany	17
wheat	Brittany	18
wheat	Brittany	19
wheat	Brittany	20
wheat	Brittany	21
wheat	Brittany	22
wheat	Brittany	23
wheat	Brittany	24
wheat	Brittany	25
wheat	Brittany	26
wheat	Brittany	27
wheat	Brittany	28
wheat	Brittany	29
wheat	Brittany	30
wheat	Brittany	31
wheat	Brittany	32
wheat	Brittany	33
wheat	Brittany	34
wheat	Brittany	35
wheat	Brittany	36
wheat	Brittany	37
wheat	Brittany	38
wheat	Brittany	39
wheat	Brittany	40
wheat	Brittany	41
wheat	Brittany	42
wheat	Brittany	43
wheat	Brittany	44
wheat	Brittany	45
wheat	Brittany	46
wheat	Brittany	47
wheat	Brittany	48
wheat	Brittany	49
wheat	Brittany	50
wheat	Brittany	51
wheat	Brittany	52
wheat	Brittany	53
wheat	Brittany	54
wheat	Brittany	55
wheat	Brittany	56
wheat	Brittany	57
wheat	Brittany	58
wheat	Brittany	59
wheat	Brittany	60
rapeseed	Picardy	61
rapeseed	Picardy	62
rapeseed	Picardy	63
rapeseed	Picardy	64
rapeseed	Picardy	65
rapeseed	Picardy	66
rapeseed	Picardy	67
rapeseed	Picardy	68
rapeseed	Picardy	69
rapeseed	Picardy	70
rapeseed	Picardy	71
rapeseed	Picardy	72
rapeseed	Picardy	73
rapeseed	Picardy	74
rapeseed	Picardy	75
rapeseed	Picardy	76
rapeseed	Picardy	77
rapeseed	Picardy	78
rapeseed	Picardy	79
wheat	Picardy	80
wheat	Picardy	81
wheat	Picardy	82
wheat	Picardy	83
wheat	Picardy	84
wheat	Picardy	85
wheat	Picardy	86
wheat	Picardy	87
wheat	Picardy	88
wheat	Picardy	89
wheat	Picardy	90
wheat	Picardy	91
wheat	Picardy	92
wheat	Picardy	93
wheat	Picardy	94
wheat	Picardy	95
wheat	Picardy	96
wheat	Picardy	97
wheat	Picardy	98
wheat	Picardy	99
wheat	Picardy	100
wheat	Picardy	101
wheat	Picardy	102
wheat	Picardy	103
wheat	Picardy	104
wheat	Picardy	105
wheat	Picardy	106
wheat	Picardy	107
wheat	Picardy	108
wheat	Picardy	109
wheat	Picardy	110
wheat	Picardy	111
wheat	Picardy	112
wheat	Picardy	113
wheat	Picardy	114
wheat	Picardy	115
